# Supplementary material for: A panel of Transcription factors identified by data mining can predict the prognosis of head and neck squamous cell carcinoma
Source: Cancer Cell Int. 2019 Nov 15;19:297. doi: 10.1186/s12935-019-1024-6 (PMC6858662; doi:10.1186/s12935-019-1024-6)
Supplement: Supplementary file 1 — Additional file 1: Table S1. Clinical information of 498 head and neck squamous cell carcinoma patients involved in the study. [file 12935_2019_1024_MOESM1_ESM.xlsx]

## Sheet: Table S1
Table S1. Clinical information of 498 head and neck squamous cell carcinoma patients involved in the study.
id	futime	fustat	age_at_initial_pathologic_diagnosis	alcohol_history_documented	gender	hpv_status_by_ish_testing	lymphnode_neck_dissection	TNM_stage	margin status	lymphovascular_invasion_present	perineural invasion present	Extranodal extension	histologic_grade
TCGA-4P-AA8J	0.279452	alive	66	NO	MALE	Negative	YES	Stage IVA	Negative	YES	YES	NO	G2
TCGA-BA-4074	1.26575	dead	69	YES	MALE	Negative	YES	Stage IVA	Positive	Not Available	Not Available	YES	G3
TCGA-BA-4075	0.775342	dead	49	YES	MALE	Not Evaluated	YES	Stage III	Positive	Not Available	Not Available	NO	G2
TCGA-BA-4076	1.13699	dead	39	YES	MALE	Not Evaluated	YES	Not Available	Not Available	Not Available	Not Available	YES	G2
TCGA-BA-4077	3.10685	dead	45	YES	FEMALE	Not Available	YES	Stage IVA	Negative	Not Available	Not Available	NO	G2
TCGA-BA-4078	0.756164	dead	83	NO	MALE	Negative	YES	Not Available	Not Available	NO	Not Available	YES	G2
TCGA-BA-5151	1.97808	alive	72	YES	MALE	Not Available	YES	Stage IVA	Close	NO	NO	NO	G1
TCGA-BA-5152	3.52877	alive	56	YES	MALE	Not Available	YES	Stage IVA	Negative	NO	NO	NO	G2
TCGA-BA-5153	4.8274	dead	51	YES	MALE	Not Available	YES	Stage IVA	Positive	Not Available	NO	NO	G2
TCGA-BA-5555	1.42466	alive	54	YES	MALE	Not Available	NO	Not Available	Negative	NO	NO	NO	G2
TCGA-BA-5556	1.9863	alive	58	YES	FEMALE	Not Evaluated	YES	Stage IVA	Not Available	NO	NO	NO	G3
TCGA-BA-5557	1.70685	alive	41	YES	FEMALE	Not Evaluated	YES	Stage II	Negative	NO	NO	NO	G2
TCGA-BA-5558	5.46575	alive	65	YES	MALE	Not Evaluated	YES	Stage III	Not Available	NO	NO	Not Available	G1
TCGA-BA-5559	5.70685	dead	71	YES	MALE	Not Evaluated	YES	Not Available	Positive	Not Available	Not Available	Not Available	G3
TCGA-BA-6868	1.29315	dead	53	YES	MALE	Not Available	NO	Not Available	Not Available	Not Available	Not Available	Not Available	G2
TCGA-BA-6869	1.76438	alive	62	YES	MALE	Not Evaluated	YES	Stage III	Close	NO	NO	NO	G2
TCGA-BA-6870	1.23562	dead	60	YES	FEMALE	Negative	NO	Not Available	Not Available	Not Available	Not Available	Not Available	G2
TCGA-BA-6871	0.29589	dead	75	YES	MALE	Not Evaluated	NO	Not Available	Not Available	Not Available	Not Available	Not Available	G2
TCGA-BA-6872	1.05205	dead	47	YES	MALE	Not Available	YES	Not Available	Negative	Not Available	Not Available	Not Available	G2
TCGA-BA-6873	0.334247	alive	28	YES	MALE	Not Available	YES	Stage IVA	Close	YES	YES	YES	G2
TCGA-BA-7269	3.48767	alive	61	YES	MALE	Not Available	YES	Stage III	Negative	NO	YES	NO	G1
TCGA-BA-A4IF	2.45205	alive	59	YES	MALE	Not Evaluated	NO	Not Available	Not Available	Not Available	Not Available	Not Available	G2
TCGA-BA-A4IG	2.34247	alive	77	YES	MALE	Not Evaluated	YES	Not Available	Negative	NO	NO	NO	G3
TCGA-BA-A4IH	1.70411	alive	57	YES	MALE	Not Available	YES	Discrepancy	Close	YES	NO	NO	G3
TCGA-BA-A4II	2.51507	alive	46	YES	MALE	Not Evaluated	YES	Stage II	Negative	NO	NO	NO	G1
TCGA-BA-A6D8	2.32877	alive	59	YES	MALE	Not Available	YES	Stage IVA	Positive	YES	YES	YES	G2
TCGA-BA-A6DA	0.961644	alive	41	YES	FEMALE	Negative	YES	Stage IVA	Close	YES	YES	YES	G2
TCGA-BA-A6DB	0.591781	alive	24	YES	FEMALE	Not Available	YES	Stage I	Negative	NO	NO	NO	G1
TCGA-BA-A6DD	0.473973	dead	44	YES	MALE	Not Available	YES	Stage IVA	Positive	NO	YES	NO	G2
TCGA-BA-A6DE	1.20548	alive	70	YES	FEMALE	Negative	YES	Stage II	Negative	NO	NO	NO	G2
TCGA-BA-A6DG	0.189041	dead	49	YES	MALE	Unknown	NO	Not Available	Not Available	Not Available	Not Available	Not Available	G2
TCGA-BA-A6DI	0.920548	dead	62	YES	MALE	Not Available	NO	Not Available	Not Available	Not Available	Not Available	Not Available	G2
TCGA-BA-A6DJ	1.11507	dead	62	YES	MALE	Negative	YES	Stage IVA	Close	YES	YES	NO	G2
TCGA-BA-A6DL	1.70685	alive	59	YES	MALE	Not Available	NO	Not Available	Not Available	Not Available	Not Available	NO	G2
TCGA-BA-A8YP	1.36712	alive	50	YES	MALE	Unknown	YES	Stage IVB	Positive	YES	NO	YES	G2
TCGA-BB-4217	0.512329	alive	68	YES	MALE	Not Available	YES	Stage IVA	Negative	Not Available	Not Available	Not Available	G3
TCGA-BB-4223	8.82466	alive	48	NO	MALE	Negative	YES	Stage IVA	Negative	Not Available	Not Available	Not Available	G3
TCGA-BB-4224	0.761644	alive	52	YES	MALE	Not Evaluated	YES	Stage IVA	Negative	Not Available	Not Available	Not Available	G2
TCGA-BB-4225	0.4	alive	73	YES	MALE	Not Evaluated	NO	Not Available	Not Available	Not Available	Not Available	Not Available	G3
TCGA-BB-4227	0.367123	alive	66	YES	MALE	Not Available	YES	Stage IVA	Negative	Not Available	Not Available	Not Available	G2
TCGA-BB-4228	1.53151	alive	50	YES	MALE	Not Available	NO	Stage III	Negative	Not Available	Not Available	Not Available	GX
TCGA-BB-8596	5.92055	alive	69	YES	FEMALE	Not Available	NO	Stage IVA	Negative	Not Available	YES	Not Available	G3
TCGA-BB-8601	1.70959	alive	84	YES	MALE	Not Available	YES	Stage III	Negative	NO	YES	Not Available	G2
TCGA-BB-A5HU	2.14247	alive	47	YES	MALE	Not Evaluated	YES	Stage IVA	Negative	NO	YES	YES	G2
TCGA-BB-A5HY	0.879452	dead	64	YES	MALE	Not Available	YES	Stage IVA	Negative	Not Available	NO	YES	G3
TCGA-BB-A5HZ	2.26575	alive	65	YES	MALE	Not Available	YES	Stage IVA	Negative	NO	NO	YES	G2
TCGA-BB-A6UM	1.07671	alive	52	NO	MALE	Not Available	NO	Stage III	Negative	YES	NO	NO	GX
TCGA-BB-A6UO	0.734247	dead	61	NO	FEMALE	Not Available	YES	Stage IVA	Close	NO	YES	YES	G2
TCGA-C9-A47Z	0.523288	dead	72	NO	FEMALE	Not Available	NO	Stage III	Not Available	Not Available	Not Available	Not Available	G1
TCGA-C9-A480	1.05753	alive	45	NO	FEMALE	Not Available	NO	Stage III	Not Available	Not Available	Not Available	NO	G1
TCGA-CN-4722	4.06301	alive	61	NO	FEMALE	Not Available	YES	Stage II	Negative	NO	NO	NO	G1
TCGA-CN-4723	4.65479	alive	67	YES	MALE	Not Available	YES	Stage IVA	Negative	NO	NO	NO	G2
TCGA-CN-4725	3.16986	alive	60	NO	MALE	Negative	YES	Stage II	Negative	NO	YES	NO	G2
TCGA-CN-4726	0.389041	dead	68	YES	MALE	Not Available	YES	Stage IVA	Positive	YES	YES	YES	G2
TCGA-CN-4727	4.27397	alive	56	YES	MALE	Not Evaluated	YES	Stage IVA	Negative	NO	NO	NO	G2
TCGA-CN-4728	4.72329	alive	56	YES	MALE	Not Available	YES	Stage IVA	Negative	YES	YES	NO	G2
TCGA-CN-4729	1.07397	alive	73	YES	MALE	Not Available	YES	Stage III	Negative	YES	NO	YES	G2
TCGA-CN-4730	2.23836	alive	62	YES	MALE	Not Available	YES	Stage IVA	Negative	NO	NO	NO	G2
TCGA-CN-4731	2.73425	dead	63	YES	FEMALE	Not Evaluated	YES	Stage IVA	Negative	YES	YES	YES	G3
TCGA-CN-4733	4.34521	alive	61	NO	MALE	Negative	YES	Stage III	Negative	YES	YES	NO	G3
TCGA-CN-4734	4.63014	alive	70	YES	MALE	Not Available	YES	Stage II	Negative	YES	YES	NO	G2
TCGA-CN-4735	4.7589	alive	52	YES	MALE	Not Evaluated	YES	Stage IVA	Negative	NO	NO	NO	G3
TCGA-CN-4736	1.08219	dead	70	YES	FEMALE	Not Available	NO	Not Available	Negative	NO	YES	NO	G2
TCGA-CN-4737	1.71233	alive	19	NO	MALE	Negative	YES	Stage IVA	Negative	YES	YES	NO	G2
TCGA-CN-4738	1.19452	dead	53	YES	MALE	Not Available	YES	Stage IVA	Negative	YES	NO	NO	G2
TCGA-CN-4739	3.81918	dead	71	YES	MALE	Not Available	YES	Stage IVA	Negative	NO	NO	NO	G2
TCGA-CN-4740	2.29863	dead	79	YES	FEMALE	Not Evaluated	YES	Stage IVA	Negative	NO	NO	NO	G2
TCGA-CN-4741	6.13425	alive	75	NO	MALE	Negative	YES	Stage IVA	Negative	NO	YES	NO	G2
TCGA-CN-4742	1.08767	dead	48	YES	FEMALE	Positive	YES	Stage IVA	Negative	YES	YES	NO	G3
TCGA-CN-5355	3.50137	alive	64	YES	MALE	Not Available	YES	Stage IVA	Negative	NO	NO	NO	G2
TCGA-CN-5356	3.86027	alive	56	NO	MALE	Not Available	YES	Stage III	Negative	NO	NO	NO	G2
TCGA-CN-5358	0.715068	dead	60	YES	MALE	Not Evaluated	YES	Stage II	Negative	NO	YES	NO	G2
TCGA-CN-5359	1.03288	dead	59	YES	MALE	Not Evaluated	YES	Stage IVA	Negative	NO	YES	NO	G2
TCGA-CN-5360	5.94247	alive	68	YES	MALE	Not Available	YES	Stage IVA	Negative	YES	NO	NO	G2
TCGA-CN-5361	5.80822	dead	80	YES	MALE	Not Available	YES	Stage IVA	Negative	YES	YES	NO	G2
TCGA-CN-5363	0.693151	dead	48	YES	MALE	Not Available	YES	Stage IVB	Negative	NO	NO	YES	G3
TCGA-CN-5364	1.35068	dead	55	YES	MALE	Not Evaluated	YES	Stage IVA	Negative	NO	YES	YES	G2
TCGA-CN-5365	0.961644	dead	38	YES	MALE	Not Available	YES	Stage IVB	Negative	YES	NO	YES	G2
TCGA-CN-5366	0.986301	dead	51	YES	MALE	Positive	YES	Stage IVA	Negative	Not Available	YES	YES	G2
TCGA-CN-5367	0.964384	dead	60	YES	FEMALE	Not Available	YES	Stage IVA	Negative	YES	YES	YES	G2
TCGA-CN-5369	1.0411	dead	90	NO	FEMALE	Not Available	YES	Stage IVA	Negative	NO	YES	NO	G3
TCGA-CN-5370	0.709589	dead	78	YES	MALE	Negative	YES	Stage III	Negative	NO	YES	YES	G3
TCGA-CN-5373	4.33973	alive	55	YES	FEMALE	Not Available	YES	Stage I	Negative	NO	YES	NO	G1
TCGA-CN-5374	4.74521	dead	56	Not Available	FEMALE	Negative	NO	Stage IVA	Positive	Not Available	Not Available	Not Available	G3
TCGA-CN-6010	4.1726	alive	53	YES	MALE	Negative	YES	Stage IVA	Negative	YES	NO	NO	G2
TCGA-CN-6011	2.55616	alive	57	YES	MALE	Not Available	YES	Stage IVA	Not Available	NO	NO	NO	G3
TCGA-CN-6012	4	alive	66	NO	MALE	Not Available	YES	Stage IVA	Not Available	YES	NO	NO	G2
TCGA-CN-6013	1.99178	dead	56	YES	MALE	Not Evaluated	YES	Stage IVA	Negative	YES	NO	YES	G3
TCGA-CN-6016	3.95342	alive	64	YES	MALE	Negative	YES	Stage IVA	Negative	YES	YES	YES	G2
TCGA-CN-6017	2.33699	dead	55	YES	MALE	Not Evaluated	YES	Stage IVA	Negative	YES	YES	YES	G2
TCGA-CN-6018	1.58904	dead	85	NO	FEMALE	Not Available	YES	Stage IVA	Negative	NO	YES	YES	G2
TCGA-CN-6019	2.84384	alive	61	YES	MALE	Not Evaluated	YES	Stage IVA	Not Available	NO	YES	NO	G2
TCGA-CN-6020	0.561644	dead	58	YES	MALE	Not Evaluated	YES	Stage III	Negative	YES	YES	NO	G2
TCGA-CN-6021	0.756164	dead	63	NO	FEMALE	Not Available	NO	Not Available	Not Available	Not Available	Not Available	Not Available	G2
TCGA-CN-6022	0.769863	dead	49	Not Available	MALE	Not Available	YES	Stage IVA	Positive	YES	YES	YES	G3
TCGA-CN-6023	4.33973	alive	73	YES	MALE	Not Available	YES	Stage IVA	Not Available	YES	YES	NO	GX
TCGA-CN-6024	0.923288	dead	66	YES	MALE	Negative	YES	Stage IVA	Negative	YES	YES	YES	G2
TCGA-CN-6988	0.871233	alive	47	YES	MALE	Not Evaluated	YES	Stage IVA	Negative	YES	NO	NO	G3
TCGA-CN-6989	2.68493	dead	64	YES	MALE	Not Available	YES	Stage IVA	Negative	YES	YES	YES	G2
TCGA-CN-6992	2.92055	alive	61	YES	MALE	Not Available	YES	Stage IVA	Negative	YES	NO	NO	G2
TCGA-CN-6994	3.2411	alive	67	Not Available	MALE	Not Available	YES	Stage IVA	Negative	NO	YES	NO	G2
TCGA-CN-6995	0.306849	dead	78	NO	MALE	Unknown	YES	Stage IVA	Negative	YES	NO	NO	G2
TCGA-CN-6996	1.45205	dead	58	NO	FEMALE	Not Evaluated	YES	Stage IVA	Negative	YES	YES	YES	G2
TCGA-CN-6997	2.70685	dead	66	NO	MALE	Not Available	YES	Stage IVA	Positive	YES	YES	YES	G3
TCGA-CN-6998	0.978082	dead	53	NO	MALE	Not Evaluated	YES	Stage IVA	Negative	NO	NO	YES	G2
TCGA-CN-A497	2.91781	alive	63	NO	MALE	Not Evaluated	YES	Stage III	Negative	YES	NO	NO	G2
TCGA-CN-A498	2.11781	dead	61	NO	FEMALE	Not Available	YES	Stage III	Negative	NO	NO	NO	G1
TCGA-CN-A499	1.96438	alive	60	YES	FEMALE	Not Evaluated	YES	Stage II	Negative	NO	NO	NO	G2
TCGA-CN-A49A	1.4411	dead	60	YES	MALE	Not Available	YES	Stage IVB	Negative	NO	NO	NO	G2
TCGA-CN-A49B	2.47671	alive	71	YES	MALE	Not Evaluated	YES	Stage III	Negative	YES	NO	YES	G3
TCGA-CN-A49C	1.76712	alive	67	NO	MALE	Not Available	NO	Not Available	Not Available	Not Available	Not Available	Not Available	GX
TCGA-CN-A63T	0.616438	alive	60	YES	MALE	Not Available	YES	Stage IVA	Negative	YES	YES	YES	G3
TCGA-CN-A63U	2.6411	alive	50	NO	MALE	Not Available	YES	Stage IVA	Negative	YES	NO	NO	G3
TCGA-CN-A63V	1.86027	alive	59	NO	MALE	Not Evaluated	YES	Stage IVA	Negative	NO	NO	NO	G2
TCGA-CN-A63W	1.03288	dead	48	YES	FEMALE	Not Available	YES	Stage IVA	Negative	YES	YES	YES	G2
TCGA-CN-A641	1.00548	alive	46	NO	MALE	Not Evaluated	YES	Stage IVA	Negative	NO	NO	NO	G2
TCGA-CN-A642	0.224658	dead	57	YES	MALE	Negative	YES	Stage IVB	Positive	YES	YES	YES	G3
TCGA-CN-A6UY	1.95342	alive	57	NO	MALE	Not Evaluated	YES	Stage IVA	Negative	NO	NO	NO	G2
TCGA-CN-A6V3	2.03288	alive	61	YES	MALE	Positive	YES	Stage IVA	Negative	YES	YES	YES	G3
TCGA-CN-A6V6	1.73973	alive	59	YES	MALE	Not Available	YES	Stage IVA	Positive	YES	NO	YES	GX
TCGA-CN-A6V7	1.6274	alive	40	NO	MALE	Negative	NO	Stage IVA	Negative	Not Available	NO	Not Available	GX
TCGA-CQ-5323	4.01644	alive	82	YES	MALE	Not Available	YES	Stage I	Negative	NO	NO	NO	G2
TCGA-CQ-5324	4.36438	alive	59	NO	MALE	Positive	YES	Stage III	Negative	NO	NO	NO	G2
TCGA-CQ-5325	1.79178	dead	65	YES	MALE	Not Available	YES	Stage I	Negative	NO	NO	NO	G2
TCGA-CQ-5326	0.243836	dead	67	YES	MALE	Not Evaluated	YES	Stage IVA	Negative	NO	YES	YES	G3
TCGA-CQ-5327	4.54795	alive	61	NO	FEMALE	Negative	YES	Stage IVA	Negative	NO	NO	NO	G2
TCGA-CQ-5329	5.87123	alive	46	NO	FEMALE	Not Available	YES	Stage II	Negative	NO	NO	NO	G2
TCGA-CQ-5330	5.19726	alive	69	NO	FEMALE	Not Available	YES	Stage IVA	Negative	NO	YES	YES	G3
TCGA-CQ-5331	3.83288	alive	73	NO	FEMALE	Not Available	NO	Not Available	Negative	NO	NO	NO	G2
TCGA-CQ-5332	0.868493	dead	87	YES	MALE	Not Available	YES	Stage III	Negative	NO	NO	NO	G2
TCGA-CQ-5333	0.934247	dead	74	YES	MALE	Negative	YES	Stage II	Negative	NO	NO	NO	G3
TCGA-CQ-5334	0.353425	dead	87	NO	MALE	Not Evaluated	YES	Stage IVA	Close	NO	YES	YES	G2
TCGA-CQ-6218	3.43288	alive	52	NO	FEMALE	Not Available	YES	Stage IVA	Negative	NO	YES	NO	G2
TCGA-CQ-6219	1.31233	dead	50	YES	FEMALE	Not Evaluated	YES	Stage IVA	Negative	NO	YES	YES	G2
TCGA-CQ-6220	2.69863	dead	69	YES	MALE	Negative	YES	Stage III	Close	NO	YES	NO	G2
TCGA-CQ-6221	2.73973	alive	79	YES	MALE	Not Evaluated	NO	Not Available	Negative	NO	NO	NO	G3
TCGA-CQ-6222	5.52329	alive	63	NO	MALE	Not Evaluated	YES	Stage IVA	Negative	NO	NO	NO	G2
TCGA-CQ-6223	3.91233	alive	69	NO	MALE	Not Available	YES	Stage II	Negative	NO	NO	NO	G2
TCGA-CQ-6224	4.71507	alive	52	YES	MALE	Not Evaluated	YES	Stage IVA	Negative	NO	YES	YES	G3
TCGA-CQ-6225	1.10411	dead	65	NO	MALE	Not Available	YES	Stage III	Close	NO	YES	NO	G2
TCGA-CQ-6227	0.353425	dead	77	YES	MALE	Not Available	YES	Stage IVA	Close	NO	YES	YES	G2
TCGA-CQ-6228	1.24932	dead	71	YES	FEMALE	Not Available	YES	Stage IVA	Negative	NO	NO	YES	G2
TCGA-CQ-6229	3.23014	alive	61	NO	MALE	Not Available	YES	Stage II	Close	NO	YES	NO	G2
TCGA-CQ-7063	5.84384	alive	59	YES	FEMALE	Not Available	NO	Stage I	Negative	NO	NO	Not Available	G1
TCGA-CQ-7065	4.46027	alive	40	NO	MALE	Negative	YES	Stage II	Negative	NO	NO	NO	G2
TCGA-CQ-7068	3.5863	alive	80	NO	FEMALE	Not Available	YES	Stage II	Negative	NO	NO	NO	G2
TCGA-CQ-7069	3.49041	alive	77	YES	FEMALE	Not Evaluated	YES	Stage II	Negative	NO	NO	NO	G2
TCGA-CQ-7071	3.59178	alive	76	YES	FEMALE	Not Available	YES	Stage III	Close	NO	NO	NO	G2
TCGA-CQ-7072	6.46301	alive	51	YES	MALE	Negative	YES	Stage II	Negative	NO	YES	NO	G3
TCGA-CQ-A4C6	3.70685	alive	63	YES	MALE	Not Available	YES	Stage II	Negative	NO	YES	NO	G2
TCGA-CQ-A4C7	0.967123	dead	88	YES	MALE	Not Available	YES	Stage III	Negative	NO	YES	YES	G3
TCGA-CQ-A4C9	1.93699	alive	56	NO	MALE	Not Evaluated	YES	Stage III	Negative	NO	NO	YES	G2
TCGA-CQ-A4CB	2.44658	alive	59	YES	MALE	Not Available	YES	Stage III	Negative	NO	YES	NO	G2
TCGA-CQ-A4CD	2.8	alive	69	YES	MALE	Not Evaluated	YES	Stage IVA	Close	NO	NO	NO	G3
TCGA-CQ-A4CE	2.45753	alive	76	YES	FEMALE	Not Available	YES	Stage II	Close	NO	YES	NO	G2
TCGA-CQ-A4CG	1.17808	dead	78	YES	FEMALE	Not Evaluated	YES	Stage III	Close	NO	YES	NO	G2
TCGA-CQ-A4CH	1.03836	dead	58	YES	MALE	Not Evaluated	YES	Stage II	Negative	NO	YES	NO	G2
TCGA-CQ-A4CI	2.60274	alive	73	YES	MALE	Negative	YES	Stage III	Close	YES	NO	NO	G3
TCGA-CR-5243	7.01918	alive	51	YES	MALE	Not Available	NO	Not Available	Not Available	Not Available	Not Available	Not Available	G3
TCGA-CR-5247	0.980822	alive	48	YES	MALE	Not Available	NO	Not Available	Not Available	Not Available	Not Available	Not Available	G2
TCGA-CR-5248	4.55616	alive	53	YES	MALE	Not Available	NO	Not Available	Not Available	Not Available	Not Available	Not Available	G3
TCGA-CR-5249	3.15616	alive	35	YES	FEMALE	Negative	NO	Stage II	Negative	NO	Not Available	NO	GX
TCGA-CR-5250	2.18904	alive	71	YES	MALE	Not Available	NO	Not Available	Not Available	Not Available	Not Available	Not Available	G3
TCGA-CR-6467	4.86849	alive	59	YES	MALE	Not Evaluated	YES	Stage III	Negative	Not Available	Not Available	Not Available	G3
TCGA-CR-6470	4.16712	alive	38	YES	MALE	Not Available	YES	Stage II	Negative	Not Available	Not Available	NO	G2
TCGA-CR-6471	3.29315	dead	58	YES	MALE	Negative	YES	Stage IVA	Positive	NO	NO	NO	G2
TCGA-CR-6472	2.87671	alive	59	YES	MALE	Not Evaluated	NO	Not Available	Not Available	Not Available	Not Available	Not Available	G3
TCGA-CR-6473	3.08219	alive	68	YES	MALE	Not Evaluated	NO	Not Available	Not Available	Not Available	Not Available	Not Available	G3
TCGA-CR-6474	1.54521	dead	51	YES	MALE	Positive	YES	Stage IVA	Negative	Not Available	Not Available	Not Available	G2
TCGA-CR-6477	1.40822	alive	56	YES	FEMALE	Not Evaluated	NO	Not Available	Not Available	Not Available	Not Available	Not Available	G2
TCGA-CR-6478	0.50137	dead	66	YES	FEMALE	Not Evaluated	NO	Not Available	Not Available	Not Available	Not Available	Not Available	G3
TCGA-CR-6480	0.991781	alive	53	YES	MALE	Not Evaluated	NO	Not Available	Not Available	Not Available	Not Available	Not Available	G2
TCGA-CR-6481	0.852055	alive	47	YES	MALE	Negative	NO	Not Available	Not Available	Not Available	Not Available	Not Available	G2
TCGA-CR-6482	0.945205	alive	62	YES	MALE	Negative	NO	Not Available	Not Available	Not Available	Not Available	Not Available	G3
TCGA-CR-6484	0.969863	alive	67	NO	FEMALE	Not Available	YES	Stage IVA	Negative	NO	NO	YES	G2
TCGA-CR-6487	0.641096	alive	50	YES	MALE	Not Evaluated	NO	Stage I	Negative	Not Available	Not Available	NO	G3
TCGA-CR-6488	1.03836	alive	68	YES	FEMALE	Negative	YES	Stage II	Negative	NO	YES	NO	G2
TCGA-CR-6491	1.89863	alive	60	YES	MALE	Not Evaluated	YES	Stage IVA	Negative	NO	YES	Not Available	G2
TCGA-CR-6492	1.31233	alive	78	YES	MALE	Positive	YES	Stage III	Negative	Not Available	YES	NO	G3
TCGA-CR-6493	0.772603	dead	69	YES	MALE	Not Available	YES	Stage IVA	Negative	NO	YES	NO	G2
TCGA-CR-7364	3.93151	alive	66	NO	MALE	Not Available	YES	Stage III	Negative	Not Available	Not Available	NO	G2
TCGA-CR-7365	3.26301	alive	60	YES	MALE	Not Available	YES	Stage IVA	Negative	Not Available	YES	NO	G2
TCGA-CR-7367	3.94521	alive	52	YES	MALE	Not Available	YES	Stage IVA	Negative	NO	YES	Not Available	G1
TCGA-CR-7368	3.41096	alive	54	YES	MALE	Not Evaluated	YES	Stage IVA	Negative	Not Available	Not Available	Not Available	G2
TCGA-CR-7369	2.9863	dead	59	YES	MALE	Negative	YES	Stage IVA	Negative	NO	YES	Not Available	G2
TCGA-CR-7370	0.287671	alive	72	YES	FEMALE	Negative	NO	Not Available	Negative	Not Available	Not Available	Not Available	G2
TCGA-CR-7371	0.257534	dead	45	NO	FEMALE	Not Available	YES	Stage III	Negative	Not Available	Not Available	Not Available	G2
TCGA-CR-7372	2.07945	alive	45	YES	MALE	Not Available	YES	Stage I	Negative	NO	NO	NO	G1
TCGA-CR-7373	2.43562	alive	66	NO	MALE	Not Available	YES	Stage IVA	Negative	Not Available	NO	Not Available	G2
TCGA-CR-7374	0.0821918	alive	67	YES	FEMALE	Not Evaluated	NO	Not Available	Not Available	Not Available	Not Available	Not Available	G2
TCGA-CR-7376	2.66301	alive	83	YES	MALE	Not Available	YES	Stage III	Positive	YES	NO	NO	G2
TCGA-CR-7377	0.764384	dead	58	YES	MALE	Not Available	YES	Stage IVA	Negative	YES	YES	Not Available	G3
TCGA-CR-7379	2.83836	alive	78	NO	FEMALE	Not Available	YES	Stage IVA	Negative	NO	YES	Not Available	G2
TCGA-CR-7380	1.66027	dead	58	YES	MALE	Not Available	YES	Stage IVB	Positive	NO	YES	NO	G2
TCGA-CR-7382	2.18082	alive	49	YES	MALE	Not Available	YES	Stage IVA	Negative	Not Available	Not Available	NO	G2
TCGA-CR-7383	1.4274	dead	79	YES	FEMALE	Negative	YES	Stage I	Negative	Not Available	Not Available	NO	G2
TCGA-CR-7385	2.73151	alive	42	YES	MALE	Not Available	NO	Not Available	Negative	YES	NO	Not Available	G2
TCGA-CR-7386	3.91781	alive	69	YES	MALE	Not Available	YES	Stage IVA	Positive	Not Available	Not Available	Not Available	G1
TCGA-CR-7388	2.25479	dead	70	YES	FEMALE	Not Evaluated	NO	Not Available	Not Available	Not Available	Not Available	Not Available	G2
TCGA-CR-7389	1.07397	alive	55	YES	MALE	Positive	NO	Not Available	Not Available	Not Available	Not Available	Not Available	G2
TCGA-CR-7390	4.13151	alive	67	YES	MALE	Not Available	YES	Stage IVA	Negative	Not Available	YES	NO	G2
TCGA-CR-7391	2.50137	alive	36	YES	FEMALE	Not Evaluated	YES	Stage I	Negative	NO	NO	NO	G1
TCGA-CR-7392	3.90411	alive	67	NO	FEMALE	Not Evaluated	YES	Stage IVA	Not Available	Not Available	YES	NO	G1
TCGA-CR-7393	2.72055	alive	26	YES	MALE	Not Available	YES	Stage III	Negative	NO	NO	NO	G2
TCGA-CR-7394	3.68767	alive	70	NO	MALE	Negative	YES	Stage IVA	Negative	Not Available	YES	NO	G2
TCGA-CR-7395	2.54795	alive	80	YES	FEMALE	Not Evaluated	NO	Stage II	Negative	NO	NO	NO	G2
TCGA-CR-7397	2.06575	alive	44	YES	MALE	Not Available	YES	Stage IVA	Negative	NO	NO	NO	G2
TCGA-CR-7398	0.427397	alive	53	YES	FEMALE	Not Available	YES	Stage II	Negative	NO	NO	NO	G2
TCGA-CR-7399	0.49589	alive	60	YES	FEMALE	Not Available	YES	Stage IVA	Negative	Not Available	Not Available	Not Available	G3
TCGA-CR-7401	2.95068	alive	64	YES	MALE	Not Available	YES	Stage I	Negative	NO	NO	NO	G2
TCGA-CR-7402	2.49589	alive	68	YES	MALE	Not Available	NO	Not Available	Not Available	Not Available	Not Available	Not Available	G2
TCGA-CR-7404	4.03288	alive	53	YES	MALE	Not Evaluated	NO	Not Available	Not Available	Not Available	Not Available	Not Available	G2
TCGA-CV-5430	11.6192	alive	61	YES	MALE	Not Available	YES	Stage IVA	Negative	NO	NO	YES	G3
TCGA-CV-5431	1.43014	dead	73	YES	MALE	Not Available	YES	Stage IVA	Negative	NO	NO	NO	G3
TCGA-CV-5432	10.7671	alive	68	Not Available	MALE	Not Available	YES	Stage III	Negative	NO	NO	NO	G3
TCGA-CV-5434	9.07945	dead	60	NO	MALE	Not Evaluated	YES	Stage IVA	Negative	YES	YES	YES	G2
TCGA-CV-5435	6.35342	dead	57	YES	MALE	Not Available	YES	Stage IVA	Negative	NO	NO	NO	G3
TCGA-CV-5436	1.6	dead	65	YES	MALE	Not Available	YES	Stage IVA	Negative	NO	YES	YES	G2
TCGA-CV-5439	1.49589	dead	62	YES	MALE	Not Evaluated	YES	Stage IVA	Negative	Not Available	Not Available	YES	G2
TCGA-CV-5440	8.9589	alive	52	YES	MALE	Not Available	YES	Stage IVA	Negative	YES	YES	YES	G3
TCGA-CV-5441	7.90685	alive	58	YES	MALE	Not Evaluated	YES	Stage IVA	Negative	YES	YES	NO	G3
TCGA-CV-5442	6.37534	alive	76	NO	FEMALE	Not Evaluated	YES	Stage IVA	Not Available	Not Available	Not Available	NO	G3
TCGA-CV-5443	7.6274	alive	63	YES	MALE	Not Available	YES	Stage III	Negative	NO	NO	NO	G3
TCGA-CV-5444	6.67671	alive	64	YES	MALE	Not Evaluated	YES	Stage IVA	Not Available	NO	NO	YES	G3
TCGA-CV-5966	1.49315	dead	63	YES	FEMALE	Not Available	YES	Stage IVA	Negative	YES	YES	NO	G3
TCGA-CV-5970	1.11233	dead	59	YES	MALE	Not Available	YES	Stage IVA	Negative	NO	YES	NO	G2
TCGA-CV-5971	1.92055	alive	60	YES	MALE	Not Available	YES	Stage IVA	Negative	NO	NO	NO	G2
TCGA-CV-5973	7.23562	alive	62	NO	FEMALE	Not Available	YES	Stage III	Negative	NO	YES	NO	G3
TCGA-CV-5976	4.04932	alive	50	YES	MALE	Not Evaluated	YES	Stage IVA	Negative	NO	YES	NO	G2
TCGA-CV-5977	5.0411	alive	66	YES	MALE	Not Available	YES	Stage IVA	Negative	YES	YES	NO	G2
TCGA-CV-5978	0.589041	dead	53	YES	FEMALE	Negative	YES	Stage IVB	Negative	NO	NO	NO	G2
TCGA-CV-5979	3.60274	alive	26	YES	MALE	Not Available	YES	Stage IVA	Negative	YES	YES	NO	G2
TCGA-CV-6003	4.56164	alive	50	YES	FEMALE	Not Available	YES	Stage III	Negative	NO	NO	NO	G2
TCGA-CV-6433	1.75616	alive	57	YES	MALE	Not Evaluated	YES	Stage II	Negative	NO	NO	NO	G3
TCGA-CV-6436	5.20274	alive	62	NO	MALE	Negative	YES	Stage IVA	Negative	NO	NO	NO	G1
TCGA-CV-6441	0.8	dead	60	YES	MALE	Positive	YES	Stage III	Negative	NO	YES	NO	G3
TCGA-CV-6933	7.50959	dead	53	YES	MALE	Not Available	YES	Stage III	Negative	Not Available	YES	NO	G2
TCGA-CV-6934	0.178082	dead	66	NO	FEMALE	Not Evaluated	YES	Stage IVA	Negative	Not Available	Not Available	Not Available	G2
TCGA-CV-6935	0.808219	dead	67	YES	MALE	Positive	YES	Stage IVA	Negative	YES	YES	Not Available	G3
TCGA-CV-6936	0.454795	dead	68	YES	MALE	Not Available	YES	Stage IVA	Not Available	YES	YES	Not Available	G2
TCGA-CV-6937	1.70959	dead	71	NO	MALE	Not Available	NO	Stage II	Negative	Not Available	Not Available	NO	G2
TCGA-CV-6938	0.394521	dead	87	NO	MALE	Negative	NO	Stage II	Negative	Not Available	Not Available	Not Available	G1
TCGA-CV-6939	1.82466	dead	60	NO	MALE	Not Available	YES	Stage IVA	Negative	Not Available	Not Available	Not Available	G3
TCGA-CV-6940	2.20274	dead	80	NO	FEMALE	Negative	YES	Stage III	Negative	Not Available	Not Available	Not Available	G2
TCGA-CV-6941	0.936986	dead	51	YES	MALE	Not Evaluated	YES	Stage III	Negative	NO	Not Available	NO	G2
TCGA-CV-6942	11.7315	alive	73	NO	FEMALE	Not Available	NO	Stage II	Negative	Not Available	YES	NO	G3
TCGA-CV-6943	1.64932	dead	74	YES	MALE	Not Available	NO	Stage III	Negative	Not Available	Not Available	NO	G2
TCGA-CV-6945	1.00274	dead	41	YES	MALE	Not Evaluated	YES	Stage IVA	Negative	Not Available	YES	YES	G2
TCGA-CV-6948	3.53151	dead	79	NO	FEMALE	Not Available	YES	Stage IVB	Negative	Not Available	Not Available	Not Available	G2
TCGA-CV-6950	1.25753	dead	64	YES	MALE	Negative	YES	Stage IVA	Negative	NO	NO	YES	G2
TCGA-CV-6951	2.50685	dead	57	YES	MALE	Negative	YES	Stage IVA	Negative	NO	YES	NO	G2
TCGA-CV-6952	0.506849	dead	65	YES	FEMALE	Not Available	YES	Stage IVA	Negative	NO	YES	NO	G1
TCGA-CV-6953	4.49589	dead	80	NO	FEMALE	Not Available	YES	Stage III	Negative	NO	YES	NO	G1
TCGA-CV-6954	5.48493	dead	59	YES	MALE	Not Available	YES	Stage IVA	Negative	NO	NO	NO	G2
TCGA-CV-6955	0.915068	dead	74	NO	FEMALE	Positive	NO	Stage II	Not Available	Not Available	Not Available	NO	G3
TCGA-CV-6956	0.594521	dead	67	YES	MALE	Positive	YES	Stage III	Negative	YES	YES	NO	G2
TCGA-CV-6959	0.70137	dead	48	YES	MALE	Not Available	YES	Stage III	Negative	NO	NO	NO	G2
TCGA-CV-6960	2.36164	dead	49	YES	MALE	Not Available	YES	Stage III	Negative	NO	NO	NO	G3
TCGA-CV-6961	0.208219	dead	61	YES	MALE	Not Available	NO	Stage II	Negative	Not Available	NO	NO	G3
TCGA-CV-6962	0.345205	dead	65	NO	MALE	Not Available	NO	Stage IVA	Positive	Not Available	Not Available	Not Available	G2
TCGA-CV-7089	5.40274	dead	74	YES	MALE	Not Available	YES	Stage IVA	Negative	YES	Not Available	NO	G2
TCGA-CV-7090	14.389	alive	39	NO	MALE	Not Available	NO	Stage II	Negative	Not Available	YES	NO	G2
TCGA-CV-7091	9.26301	alive	54	YES	MALE	Not Available	YES	Stage I	Negative	YES	Not Available	NO	G3
TCGA-CV-7095	1.56712	dead	87	NO	FEMALE	Not Available	YES	Stage II	Negative	NO	NO	NO	G2
TCGA-CV-7097	1.05479	dead	53	YES	MALE	Not Available	NO	Stage II	Close	NO	YES	NO	G3
TCGA-CV-7099	0.665753	dead	85	NO	FEMALE	Not Available	NO	Stage II	Negative	NO	NO	NO	G2
TCGA-CV-7100	0.750685	dead	66	NO	MALE	Not Available	NO	Stage III	Positive	NO	NO	NO	G3
TCGA-CV-7101	0.438356	dead	80	YES	MALE	Not Available	NO	Stage II	Negative	NO	NO	NO	G2
TCGA-CV-7102	0.153425	dead	76	YES	FEMALE	Negative	YES	Stage IVA	Negative	YES	NO	Not Available	G3
TCGA-CV-7103	4.3589	dead	49	YES	MALE	Not Available	YES	Stage IVA	Negative	Not Available	Not Available	NO	G2
TCGA-CV-7104	1.07671	dead	61	NO	FEMALE	Not Available	YES	Stage IVA	Negative	YES	YES	NO	G2
TCGA-CV-7177	1.81644	dead	82	NO	FEMALE	Not Evaluated	NO	Stage II	Negative	Not Available	Not Available	NO	G2
TCGA-CV-7178	5.93425	dead	64	YES	FEMALE	Not Evaluated	YES	Stage IVA	Close	Not Available	Not Available	NO	G3
TCGA-CV-7180	0.89589	dead	34	YES	MALE	Not Available	YES	Stage II	Negative	Not Available	Not Available	NO	G2
TCGA-CV-7183	10.9068	alive	53	NO	MALE	Not Available	YES	Stage II	Negative	Not Available	Not Available	NO	G1
TCGA-CV-7235	6.43014	alive	67	YES	MALE	Not Available	YES	Stage II	Positive	YES	NO	NO	G3
TCGA-CV-7236	0.394521	dead	77	NO	FEMALE	Not Available	YES	Stage IVA	Negative	YES	YES	NO	G3
TCGA-CV-7238	7.47123	alive	69	NO	FEMALE	Not Evaluated	YES	Stage II	Negative	NO	YES	NO	G2
TCGA-CV-7242	3	alive	60	YES	FEMALE	Not Available	YES	Stage II	Negative	NO	NO	NO	G2
TCGA-CV-7245	2.18356	alive	62	NO	MALE	Not Available	YES	Stage III	Negative	NO	NO	Not Available	G2
TCGA-CV-7247	1.58082	dead	55	NO	MALE	Not Available	YES	Stage III	Negative	YES	NO	NO	G2
TCGA-CV-7248	1.4274	dead	63	NO	FEMALE	Not Available	YES	Stage IVA	Negative	YES	YES	YES	G2
TCGA-CV-7250	7.94521	dead	64	YES	MALE	Not Available	YES	Stage IVA	Negative	NO	YES	NO	G1
TCGA-CV-7252	0.413699	dead	62	NO	FEMALE	Not Available	YES	Stage IVA	Positive	NO	YES	NO	G2
TCGA-CV-7253	0.989041	dead	58	Not Available	MALE	Not Evaluated	NO	Stage IVA	Positive	NO	NO	NO	G2
TCGA-CV-7254	3.99726	dead	55	YES	MALE	Not Available	NO	Stage II	Positive	YES	NO	Not Available	G3
TCGA-CV-7255	0.175342	dead	32	YES	FEMALE	Not Available	NO	Stage IVA	Negative	NO	YES	NO	G2
TCGA-CV-7261	4.14247	alive	57	NO	MALE	Not Available	YES	Stage IVA	Negative	NO	NO	NO	G2
TCGA-CV-7263	1.53425	dead	64	NO	MALE	Not Available	Not Available	Stage II	Positive	NO	NO	Not Available	G1
TCGA-CV-7406	4.78904	dead	49	YES	MALE	Not Available	YES	Stage II	Positive	YES	Not Available	NO	GX
TCGA-CV-7407	2.96164	dead	67	NO	FEMALE	Not Available	NO	Stage II	Negative	Not Available	YES	NO	G2
TCGA-CV-7410	17.5808	dead	61	NO	MALE	Not Available	YES	Stage III	Negative	Not Available	Not Available	YES	GX
TCGA-CV-7411	7.44384	dead	64	NO	FEMALE	Unknown	YES	Stage IVA	Negative	Not Available	Not Available	NO	G1
TCGA-CV-7413	0.805479	dead	74	NO	FEMALE	Not Available	NO	Stage II	Negative	NO	NO	NO	G2
TCGA-CV-7414	0.0383562	dead	78	NO	MALE	Not Available	YES	Stage IVA	Negative	YES	YES	YES	G2
TCGA-CV-7415	1.90411	dead	60	NO	MALE	Not Evaluated	YES	Stage IVA	Negative	YES	Not Available	YES	G2
TCGA-CV-7416	2.09041	dead	29	Not Available	FEMALE	Not Available	YES	Stage IVA	Negative	Not Available	NO	YES	GX
TCGA-CV-7418	2.16164	dead	62	YES	MALE	Positive	YES	Stage IVA	Positive	Not Available	Not Available	Not Available	G2
TCGA-CV-7421	0.00547945	dead	76	NO	MALE	Not Evaluated	YES	Stage IVA	Negative	Not Available	Not Available	NO	G2
TCGA-CV-7422	2.8411	dead	60	YES	FEMALE	Not Available	YES	Stage IVA	Negative	YES	Not Available	YES	G3
TCGA-CV-7423	8.38082	dead	65	NO	MALE	Not Available	NO	Stage II	Negative	Not Available	Not Available	Not Available	G1
TCGA-CV-7424	1.2411	dead	67	NO	MALE	Not Available	YES	Stage IVA	Close	Not Available	YES	YES	G2
TCGA-CV-7425	4.70685	dead	77	NO	FEMALE	Not Available	NO	Stage III	Positive	Not Available	Not Available	Not Available	G1
TCGA-CV-7427	13.0411	dead	73	YES	FEMALE	Positive	NO	Stage II	Negative	Not Available	Not Available	Not Available	G1
TCGA-CV-7428	4.57808	dead	47	YES	MALE	Not Available	YES	Stage IVA	Positive	Not Available	Not Available	Not Available	G2
TCGA-CV-7429	0.293151	dead	55	YES	MALE	Not Evaluated	YES	Stage IVA	Negative	Not Available	YES	YES	G3
TCGA-CV-7430	1.35616	dead	56	NO	MALE	Not Evaluated	YES	Stage IVA	Positive	YES	YES	NO	G2
TCGA-CV-7432	7.0411	dead	79	NO	MALE	Positive	YES	Stage II	Negative	Not Available	YES	NO	G1
TCGA-CV-7433	1.64658	dead	49	NO	MALE	Not Available	YES	Stage IVA	Negative	Not Available	Not Available	YES	G3
TCGA-CV-7434	0.59726	dead	64	YES	MALE	Negative	YES	Stage IVA	Negative	Not Available	YES	YES	G2
TCGA-CV-7435	12.8219	dead	57	NO	FEMALE	Not Available	YES	Stage IVA	Negative	YES	YES	NO	G2
TCGA-CV-7437	1.3863	dead	77	NO	MALE	Not Available	NO	Stage II	Negative	YES	YES	Not Available	GX
TCGA-CV-7438	0.531507	dead	87	NO	FEMALE	Not Available	NO	Stage I	Close	YES	YES	Not Available	G3
TCGA-CV-7440	1.84932	dead	38	NO	MALE	Negative	NO	Stage II	Negative	YES	YES	Not Available	GX
TCGA-CV-7446	2.99452	dead	66	YES	MALE	Positive	YES	Stage IVA	Negative	Not Available	YES	NO	G2
TCGA-CV-7568	2.53973	dead	48	NO	FEMALE	Negative	NO	Stage IVA	Negative	YES	YES	Not Available	GX
TCGA-CV-A45O	2.33151	alive	57	NO	MALE	Negative	YES	Not Available	Negative	Not Available	Not Available	Not Available	G2
TCGA-CV-A45P	1.75068	alive	82	NO	FEMALE	Not Available	YES	Stage I	Negative	Not Available	Not Available	NO	G2
TCGA-CV-A45Q	14.1151	dead	69	NO	FEMALE	Not Available	YES	Not Available	Negative	Not Available	Not Available	Not Available	G1
TCGA-CV-A45R	15.0137	alive	46	YES	MALE	Not Available	YES	Stage III	Negative	Not Available	Not Available	NO	G1
TCGA-CV-A45T	13.3041	dead	64	YES	FEMALE	Negative	YES	Discrepancy	Positive	Not Available	Not Available	NO	G3
TCGA-CV-A45U	2.95616	dead	59	YES	MALE	Not Available	YES	Stage IVA	Negative	Not Available	Not Available	YES	G1
TCGA-CV-A45V	0.0876712	dead	87	NO	FEMALE	Not Evaluated	NO	Stage IVA	Negative	Not Available	Not Available	NO	G1
TCGA-CV-A45W	3.83014	dead	75	YES	MALE	Not Available	YES	Stage II	Negative	NO	Not Available	NO	G2
TCGA-CV-A45X	0.542466	dead	47	YES	MALE	Not Available	YES	Stage IVA	Negative	Not Available	Not Available	NO	G2
TCGA-CV-A45Y	7.40548	dead	61	YES	MALE	Not Available	YES	Stage IVA	Negative	Not Available	Not Available	NO	G3
TCGA-CV-A45Z	4.01644	dead	75	YES	MALE	Not Evaluated	YES	Discrepancy	Negative	Not Available	Not Available	NO	G3
TCGA-CV-A460	5.03562	dead	72	NO	MALE	Negative	YES	Discrepancy	Negative	Not Available	Not Available	YES	G3
TCGA-CV-A461	5.65479	dead	65	NO	MALE	Not Available	YES	Not Available	Negative	Not Available	Not Available	Not Available	G2
TCGA-CV-A463	0.0630137	dead	82	NO	FEMALE	Not Available	YES	Stage IVA	Negative	Not Available	Not Available	NO	G2
TCGA-CV-A464	4.71781	alive	48	YES	MALE	Not Evaluated	YES	Stage III	Positive	Not Available	YES	NO	G2
TCGA-CV-A465	0.589041	dead	24	NO	MALE	Not Evaluated	YES	Stage III	Negative	Not Available	Not Available	NO	G1
TCGA-CV-A468	1.27123	dead	42	YES	MALE	Not Available	YES	Stage IVA	Negative	Not Available	YES	YES	G2
TCGA-CV-A6JD	0.49863	dead	82	NO	FEMALE	Not Available	YES	Not Available	Negative	Not Available	Not Available	Not Available	G3
TCGA-CV-A6JE	2.94521	alive	78	YES	MALE	Not Available	YES	Not Available	Negative	Not Available	Not Available	Not Available	G2
TCGA-CV-A6JM	0.531507	dead	85	NO	MALE	Not Available	YES	Not Available	Negative	Not Available	Not Available	Not Available	G2
TCGA-CV-A6JN	2.48219	alive	53	YES	MALE	Not Evaluated	YES	Not Available	Negative	Not Available	Not Available	Not Available	G1
TCGA-CV-A6JO	0.539726	dead	69	NO	MALE	Negative	YES	Stage IVA	Negative	Not Available	Not Available	YES	G2
TCGA-CV-A6JT	2.33425	alive	65	NO	MALE	Not Available	YES	Stage II	Negative	Not Available	Not Available	NO	G2
TCGA-CV-A6JU	0.30137	alive	61	YES	FEMALE	Not Available	YES	Stage IVB	Negative	Not Available	Not Available	NO	G2
TCGA-CV-A6JY	1.76986	alive	69	YES	MALE	Not Available	YES	Stage IVA	Negative	Not Available	Not Available	NO	G1
TCGA-CV-A6JZ	1.95616	alive	68	YES	MALE	Not Available	YES	Stage II	Negative	Not Available	Not Available	NO	G2
TCGA-CV-A6K0	1.66027	alive	58	YES	MALE	Not Available	YES	Stage I	Negative	Not Available	Not Available	NO	G3
TCGA-CV-A6K1	1.87671	alive	65	YES	MALE	Negative	YES	Stage IVA	Negative	Not Available	Not Available	NO	G2
TCGA-CV-A6K2	0.868493	dead	79	YES	MALE	Not Available	YES	Stage IVA	Negative	Not Available	Not Available	NO	G1
TCGA-CX-7082	0.030137	dead	82	YES	MALE	Not Evaluated	YES	Stage IVA	Close	NO	NO	YES	G2
TCGA-CX-7085	0.879452	alive	77	YES	FEMALE	Not Available	YES	Stage I	Close	NO	YES	NO	G2
TCGA-CX-7086	1.56986	alive	53	YES	MALE	Not Evaluated	YES	Stage III	Negative	YES	NO	Not Available	G2
TCGA-CX-7219	2.86301	alive	47	YES	MALE	Not Evaluated	YES	Stage IVA	Close	YES	NO	YES	G2
TCGA-CX-A4AQ	4.26027	alive	56	YES	MALE	Not Available	YES	Stage IVA	Positive	YES	NO	NO	G3
TCGA-D6-6515	1.10411	dead	82	NO	FEMALE	Not Available	NO	Stage II	Close	Not Available	Not Available	NO	G3
TCGA-D6-6516	2.11781	alive	69	NO	MALE	Not Evaluated	YES	Stage I	Close	NO	Not Available	NO	G2
TCGA-D6-6517	0.8	alive	59	YES	MALE	Not Evaluated	YES	Stage III	Negative	Not Available	Not Available	NO	G2
TCGA-D6-6823	1.92055	alive	50	YES	MALE	Not Evaluated	YES	Stage II	Close	Not Available	Not Available	NO	G2
TCGA-D6-6824	0.210959	alive	61	YES	MALE	Not Evaluated	YES	Stage IVA	Close	Not Available	Not Available	NO	G2
TCGA-D6-6825	1.34521	alive	73	YES	MALE	Not Available	YES	Stage I	Negative	Not Available	Not Available	NO	G2
TCGA-D6-6826	0.953425	dead	64	NO	FEMALE	Not Available	YES	Stage IVA	Negative	Not Available	Not Available	NO	G2
TCGA-D6-6827	1.55616	alive	55	NO	FEMALE	Negative	YES	Stage I	Close	Not Available	Not Available	NO	G3
TCGA-D6-8568	2.07945	alive	62	YES	MALE	Not Available	YES	Stage II	Negative	NO	YES	NO	G2
TCGA-D6-8569	2.10959	alive	52	NO	MALE	Not Available	YES	Stage II	Negative	NO	NO	NO	G2
TCGA-D6-A4Z9	1.47671	alive	59	NO	MALE	Not Evaluated	YES	Stage IVA	Negative	NO	NO	NO	G2
TCGA-D6-A4ZB	1.03014	alive	61	NO	MALE	Not Available	YES	Stage III	Negative	NO	NO	NO	G2
TCGA-D6-A6EK	2.39726	alive	67	NO	MALE	Not Available	YES	Stage III	Negative	NO	NO	NO	G1
TCGA-D6-A6EM	0.635616	alive	65	NO	FEMALE	Not Available	YES	Stage III	Negative	NO	NO	NO	G2
TCGA-D6-A6EN	1.88219	alive	71	NO	MALE	Not Available	YES	Stage III	Negative	YES	NO	NO	G3
TCGA-D6-A6EO	2.07945	alive	44	NO	MALE	Not Available	YES	Stage IVA	Negative	NO	NO	NO	G2
TCGA-D6-A6EP	1.16164	alive	62	NO	MALE	Not Available	YES	Stage III	Negative	NO	NO	NO	G3
TCGA-D6-A6EQ	1.00822	alive	57	NO	MALE	Not Available	YES	Stage IVA	Negative	NO	NO	NO	G3
TCGA-D6-A6ES	1.06575	alive	50	NO	MALE	Negative	YES	Stage IVA	Negative	NO	NO	NO	G2
TCGA-D6-A74Q	1.94521	alive	67	NO	MALE	Not Available	YES	Stage IVA	Negative	NO	NO	NO	G3
TCGA-DQ-5624	4.87123	alive	43	NO	FEMALE	Positive	YES	Not Available	Negative	NO	YES	YES	G2
TCGA-DQ-5625	3.10411	dead	52	YES	FEMALE	Not Available	YES	Not Available	Negative	NO	NO	NO	G2
TCGA-DQ-5629	2.57808	dead	64	YES	MALE	Not Available	YES	Not Available	Negative	NO	YES	NO	G2
TCGA-DQ-5630	2.82192	alive	73	YES	MALE	Not Available	YES	Not Available	Negative	NO	YES	NO	G2
TCGA-DQ-5631	1.50137	dead	52	YES	MALE	Unknown	YES	Not Available	Negative	YES	NO	YES	G3
TCGA-DQ-7588	1.16986	dead	66	YES	MALE	Not Available	YES	Not Available	Negative	NO	NO	NO	G3
TCGA-DQ-7591	1.70411	alive	62	YES	MALE	Not Available	NO	Not Available	Not Available	Not Available	Not Available	Not Available	G4
TCGA-DQ-7592	3.13151	alive	57	YES	MALE	Not Available	YES	Not Available	Negative	NO	YES	Not Available	G2
TCGA-F7-7848	3.09863	alive	47	YES	MALE	Not Available	YES	Stage IVA	Negative	NO	NO	Not Available	G2
TCGA-F7-8298	2.72603	alive	58	YES	MALE	Not Evaluated	YES	Stage I	Negative	Not Available	Not Available	NO	G1
TCGA-F7-8489	1.80274	alive	48	NO	MALE	Not Available	YES	Stage II	Close	NO	NO	NO	G1
TCGA-F7-A50G	1.68767	alive	66	NO	MALE	Negative	YES	Stage III	Close	NO	NO	NO	G1
TCGA-F7-A50I	0.252055	alive	72	YES	MALE	Not Evaluated	NO	Stage IVA	Positive	YES	Not Available	NO	G2
TCGA-F7-A50J	2.59452	alive	67	YES	FEMALE	Not Evaluated	YES	Stage III	Close	YES	YES	NO	G2
TCGA-F7-A61S	1.57808	alive	62	YES	MALE	Not Available	YES	Stage III	Negative	Not Available	Not Available	NO	G1
TCGA-F7-A61V	2.07945	alive	54	Not Available	MALE	Not Evaluated	YES	Stage II	Negative	NO	NO	NO	G1
TCGA-F7-A61W	0.0383562	alive	51	YES	MALE	Not Available	YES	Stage IVA	Negative	YES	NO	YES	G2
TCGA-F7-A620	1.48767	alive	47	YES	MALE	Not Available	YES	Stage III	Negative	NO	Not Available	NO	G1
TCGA-F7-A622	0.983562	dead	75	YES	MALE	Negative	NO	Stage III	Negative	Not Available	Not Available	Not Available	G1
TCGA-F7-A623	1.68767	alive	70	YES	MALE	Not Available	YES	Stage IVA	Negative	NO	NO	Not Available	G1
TCGA-F7-A624	1.03562	alive	73	YES	MALE	Not Available	NO	Stage II	Negative	NO	NO	Not Available	G3
TCGA-H7-7774	1.11507	alive	75	YES	FEMALE	Not Available	Not Available	Stage IVA	Not Available	NO	NO	NO	G2
TCGA-H7-8501	1.26301	alive	54	YES	MALE	Not Available	YES	Stage IVA	Negative	YES	YES	NO	GX
TCGA-H7-8502	1.25479	alive	50	YES	MALE	Not Available	YES	Stage IVA	Positive	YES	YES	Not Available	G2
TCGA-H7-A76A	1.74521	alive	57	YES	MALE	Not Available	YES	Not Available	Not Available	YES	NO	Not Available	G2
TCGA-HD-7229	2.8137	alive	60	NO	MALE	Not Available	Not Available	Stage IVA	Not Available	Not Available	Not Available	NO	G3
TCGA-HD-7753	2.3726	alive	62	YES	MALE	Negative	NO	Stage I	Positive	NO	NO	NO	G2
TCGA-HD-7754	2.14521	alive	69	YES	MALE	Negative	YES	Stage IVA	Positive	NO	YES	YES	G1
TCGA-HD-7831	1.8274	alive	74	YES	MALE	Negative	YES	Stage IVA	Negative	NO	Not Available	NO	G2
TCGA-HD-7832	2.29041	alive	52	YES	MALE	Not Evaluated	YES	Stage IVA	Negative	NO	Not Available	NO	G2
TCGA-HD-8224	1.22192	dead	63	YES	MALE	Not Available	YES	Stage IVA	Positive	YES	YES	YES	G3
TCGA-HD-8314	1.83562	alive	58	NO	MALE	Not Evaluated	YES	Stage III	Close	YES	NO	Not Available	G4
TCGA-HD-8634	1.05479	dead	51	YES	FEMALE	Not Available	NO	Stage I	Negative	NO	Not Available	NO	G2
TCGA-HD-8635	1.90411	alive	61	YES	FEMALE	Not Available	NO	Stage III	Negative	NO	NO	NO	G2
TCGA-HD-A4C1	0.030137	alive	41	NO	FEMALE	Not Available	YES	Stage IVA	Close	NO	NO	NO	G1
TCGA-HD-A633	1.15342	alive	74	YES	MALE	Not Available	YES	Stage IVA	Negative	NO	NO	NO	G2
TCGA-HD-A634	0.356164	dead	56	YES	MALE	Not Available	YES	Stage IVA	Close	YES	NO	YES	G3
TCGA-HD-A6HZ	0.30411	alive	79	NO	FEMALE	Not Available	YES	Stage III	Close	YES	NO	NO	G2
TCGA-HD-A6I0	0.575342	alive	56	YES	MALE	Not Available	YES	Stage IVA	Negative	NO	YES	NO	G1
TCGA-HL-7533	2.89589	alive	65	YES	MALE	Not Available	NO	Not Available	Not Available	Not Available	Not Available	Not Available	G3
TCGA-IQ-7630	1.32877	alive	49	NO	MALE	Positive	YES	Stage II	Negative	NO	NO	NO	G3
TCGA-IQ-7631	3.21096	alive	60	NO	FEMALE	Not Evaluated	YES	Stage II	Negative	NO	NO	NO	G1
TCGA-IQ-7632	1.20822	alive	68	NO	FEMALE	Not Available	YES	Stage IVA	Negative	Not Available	Not Available	NO	G1
TCGA-IQ-A61E	3.14247	alive	55	YES	FEMALE	Not Available	YES	Stage III	Close	NO	YES	NO	G2
TCGA-IQ-A61G	0.986301	alive	57	NO	MALE	Not Available	YES	Stage IVA	Negative	NO	YES	YES	G2
TCGA-IQ-A61H	3.11781	alive	76	NO	MALE	Not Available	YES	Stage II	Negative	NO	NO	NO	G2
TCGA-IQ-A61I	0.00547945	dead	63	NO	MALE	Not Evaluated	YES	Stage IVA	Negative	YES	NO	NO	G3
TCGA-IQ-A61J	2.79726	alive	54	NO	MALE	Not Available	YES	Stage IVA	Negative	NO	YES	NO	G1
TCGA-IQ-A61O	1.15342	dead	43	NO	MALE	Not Available	YES	Stage IVA	Negative	NO	YES	YES	GX
TCGA-IQ-A6SG	1.5863	alive	61	Not Available	FEMALE	Negative	YES	Stage III	Negative	Not Available	Not Available	NO	G2
TCGA-IQ-A6SH	1.29041	alive	55	Not Available	MALE	Not Evaluated	YES	Stage III	Negative	NO	NO	YES	G1
TCGA-KU-A66S	1.11233	dead	69	NO	FEMALE	Negative	YES	Stage III	Positive	YES	NO	YES	G2
TCGA-KU-A66T	1.51233	alive	53	NO	FEMALE	Not Available	YES	Stage IVA	Negative	NO	NO	NO	G2
TCGA-KU-A6H7	1.60548	alive	55	YES	FEMALE	Positive	YES	Stage IVA	Positive	YES	NO	YES	G2
TCGA-KU-A6H8	0.89589	dead	41	YES	MALE	Not Evaluated	YES	Stage IVA	Negative	YES	YES	YES	G3
TCGA-MT-A51W	1.19726	alive	52	YES	FEMALE	Not Available	NO	Stage I	Negative	NO	NO	NO	G2
TCGA-MT-A51X	0.663014	alive	30	NO	MALE	Not Available	YES	Stage IVA	Negative	YES	Not Available	YES	G1
TCGA-MT-A67A	2.50411	alive	85	YES	FEMALE	Not Available	YES	Stage I	Positive	NO	NO	NO	G2
TCGA-MT-A67D	0.153425	alive	55	YES	MALE	Negative	YES	Stage II	Negative	NO	NO	NO	G2
TCGA-MT-A67F	1.05205	alive	60	YES	FEMALE	Not Evaluated	YES	Stage IVA	Negative	NO	NO	NO	G2
TCGA-MT-A7BN	1.28493	alive	74	YES	MALE	Not Available	YES	Stage IVA	Negative	YES	NO	NO	G3
TCGA-MZ-A5BI	0.594521	dead	53	YES	MALE	Not Available	NO	Not Available	Not Available	Not Available	Not Available	Not Available	Not Available
TCGA-MZ-A6I9	1.33973	dead	68	YES	MALE	Not Available	NO	Not Available	Not Available	Not Available	Not Available	Not Available	G2
TCGA-MZ-A7D7	1.49863	alive	51	YES	MALE	Not Available	YES	Stage IVA	Close	Not Available	NO	YES	Not Available
TCGA-P3-A5Q5	2.49315	alive	54	YES	MALE	Not Available	YES	Stage IVA	Positive	Not Available	Not Available	YES	G3
TCGA-P3-A5Q6	1.31507	dead	49	YES	MALE	Not Available	YES	Stage IVA	Positive	Not Available	NO	YES	G3
TCGA-P3-A5QA	5.97808	alive	41	YES	MALE	Not Evaluated	NO	Stage I	Negative	NO	Not Available	Not Available	G3
TCGA-P3-A5QE	4.27123	alive	49	YES	MALE	Not Available	YES	Stage III	Close	Not Available	NO	NO	G2
TCGA-P3-A5QF	0.90411	dead	49	NO	MALE	Positive	YES	Stage IVA	Positive	YES	NO	YES	G2
TCGA-P3-A6SW	3.06849	alive	50	YES	MALE	Not Available	YES	Stage IVB	Close	Not Available	NO	YES	G3
TCGA-P3-A6SX	3.91781	dead	67	YES	MALE	Not Available	YES	Stage III	Close	YES	YES	NO	G2
TCGA-P3-A6T0	1.58356	alive	47	YES	FEMALE	Not Available	YES	Stage IVA	Negative	Not Available	Not Available	NO	G2
TCGA-P3-A6T2	6.29589	alive	45	YES	MALE	Not Evaluated	YES	Stage IVA	Positive	Not Available	YES	NO	G2
TCGA-P3-A6T3	1.58082	dead	49	YES	MALE	Not Available	YES	Stage IVA	Positive	NO	Not Available	Not Available	G2
TCGA-P3-A6T4	0.169863	dead	54	YES	MALE	Not Available	YES	Stage IVA	Positive	YES	YES	Not Available	G2
TCGA-P3-A6T5	2.41644	dead	79	YES	FEMALE	Not Evaluated	YES	Stage IVA	Close	Not Available	YES	NO	G2
TCGA-P3-A6T6	1.08219	dead	53	YES	MALE	Not Evaluated	NO	Stage IVA	Positive	YES	YES	Not Available	G3
TCGA-P3-A6T7	1.33425	dead	55	YES	MALE	Not Available	YES	Stage IVA	Close	YES	YES	YES	G2
TCGA-P3-A6T8	1.09589	alive	54	YES	MALE	Not Available	YES	Stage IVA	Positive	YES	YES	NO	G3
TCGA-QK-A64Z	1.75616	dead	79	YES	FEMALE	Not Available	NO	Stage IVA	Close	NO	NO	Not Available	G1
TCGA-QK-A652	1.76712	alive	60	YES	MALE	Not Available	YES	Stage III	Negative	YES	YES	NO	G2
TCGA-QK-A6IF	1.92877	alive	61	YES	MALE	Not Evaluated	NO	Not Available	Not Available	Not Available	Not Available	Not Available	GX
TCGA-QK-A6IG	0.608219	dead	69	YES	MALE	Not Evaluated	YES	Stage III	Negative	YES	YES	YES	G2
TCGA-QK-A6IH	1.78904	alive	65	YES	FEMALE	Negative	YES	Stage IVB	Close	YES	YES	YES	G2
TCGA-QK-A6II	0.778082	dead	52	YES	MALE	Not Evaluated	YES	Stage IVA	Negative	NO	YES	YES	G2
TCGA-QK-A6IJ	1.06027	alive	71	YES	MALE	Positive	YES	Stage III	Negative	NO	NO	NO	G3
TCGA-QK-A6V9	2.28219	alive	56	NO	MALE	Not Evaluated	NO	Stage II	Negative	NO	NO	NO	G2
TCGA-QK-A6VB	1.75616	alive	66	NO	MALE	Not Available	YES	Stage IVA	Negative	NO	NO	NO	G2
TCGA-QK-A6VC	1.64384	alive	62	NO	FEMALE	Not Available	YES	Stage IVA	Close	NO	YES	NO	G2
TCGA-QK-A8Z7	1.07397	alive	59	YES	MALE	Not Evaluated	YES	Stage IVA	Close	NO	NO	NO	Not Available
TCGA-QK-A8Z8	0.468493	dead	60	YES	FEMALE	Not Available	NO	Stage IVC	Not Available	Not Available	Not Available	Not Available	G2
TCGA-QK-A8Z9	1.23014	dead	56	YES	MALE	Negative	YES	Stage IVA	Negative	YES	YES	YES	G2
TCGA-QK-A8ZA	1.01644	dead	60	YES	MALE	Not Evaluated	NO	Not Available	Not Available	Not Available	Not Available	Not Available	G2
TCGA-QK-A8ZB	1.48493	alive	68	YES	MALE	Not Available	YES	Stage IVA	Negative	NO	NO	NO	G2
TCGA-QK-AA3J	1.27671	alive	69	NO	MALE	Unknown	NO	Stage I	Not Available	Not Available	Not Available	NO	G3
TCGA-QK-AA3K	0.693151	alive	60	YES	MALE	Not Available	YES	Stage IVA	Positive	NO	YES	YES	G2
TCGA-RS-A6TO	1.06027	dead	82	NO	FEMALE	Not Available	YES	Stage IVA	Positive	NO	YES	YES	G2
TCGA-RS-A6TP	1.4137	alive	58	YES	MALE	Unknown	NO	Stage II	Close	NO	NO	NO	G3
TCGA-T2-A6WX	0.572603	dead	73	YES	FEMALE	Not Available	YES	Not Available	Negative	YES	YES	NO	G1
TCGA-T2-A6WZ	1.32603	dead	53	YES	MALE	Not Available	YES	Not Available	Negative	NO	YES	YES	G2
TCGA-T2-A6X0	0.591781	alive	49	YES	MALE	Not Available	YES	Not Available	Negative	Not Available	Not Available	YES	G2
TCGA-T2-A6X2	2.70411	alive	82	YES	MALE	Not Evaluated	YES	Stage III	Negative	NO	YES	NO	G1
TCGA-T3-A92M	1.14247	alive	52	NO	MALE	Not Evaluated	YES	Stage IVA	Negative	Not Available	Not Available	YES	G2
TCGA-T3-A92N	0.260274	dead	79	NO	MALE	Not Evaluated	YES	Stage IVA	Positive	NO	YES	YES	G3
TCGA-TN-A7HI	1.12877	alive	56	YES	MALE	Not Available	YES	Stage IVA	Negative	YES	NO	NO	G3
TCGA-TN-A7HJ	1.10411	alive	51	NO	MALE	Not Evaluated	YES	Stage IVA	Negative	YES	YES	YES	G2
TCGA-TN-A7HL	1.69589	alive	59	YES	MALE	Not Available	YES	Stage IVA	Negative	YES	YES	YES	G2
TCGA-UF-A718	5.4	alive	62	NO	MALE	Not Evaluated	YES	Stage IVA	Negative	NO	NO	NO	G2
TCGA-UF-A719	4.55616	alive	54	YES	MALE	Not Evaluated	YES	Stage II	Negative	NO	NO	NO	G1
TCGA-UF-A71A	0.235616	dead	67	NO	MALE	Not Available	YES	Stage IVA	Positive	YES	NO	YES	G1
TCGA-UF-A71B	4.12603	alive	50	YES	MALE	Not Available	YES	Stage IVA	Negative	NO	NO	NO	G2
TCGA-UF-A71D	4.00274	alive	54	YES	FEMALE	Not Available	YES	Stage IVA	Negative	NO	NO	NO	G2
TCGA-UF-A71E	4.12055	dead	63	YES	MALE	Positive	YES	Stage IVA	Negative	YES	NO	NO	G3
TCGA-UF-A7J9	3.72055	alive	75	YES	MALE	Not Evaluated	YES	Stage IVA	Negative	NO	NO	NO	G2
TCGA-UF-A7JA	6.20548	alive	66	YES	FEMALE	Not Available	YES	Stage IVA	Negative	YES	NO	NO	G2
TCGA-UF-A7JC	1.49589	dead	42	NO	MALE	Not Available	YES	Stage IVA	Positive	YES	NO	YES	G1
TCGA-UF-A7JD	2.02466	dead	71	YES	MALE	Not Available	YES	Stage IVA	Positive	YES	YES	YES	G3
TCGA-UF-A7JF	4.61918	alive	80	YES	MALE	Not Available	YES	Stage IVA	Positive	NO	NO	NO	G2
TCGA-UF-A7JH	2.45479	alive	59	YES	MALE	Not Available	YES	Stage IVA	Negative	NO	NO	NO	G1
TCGA-UF-A7JJ	1.50411	alive	68	NO	MALE	Not Available	YES	Stage IVA	Negative	NO	NO	NO	G1
TCGA-UF-A7JK	1.16164	dead	59	YES	MALE	Not Available	YES	Stage IVA	Positive	YES	YES	YES	G2
TCGA-UF-A7JO	1.72877	dead	79	NO	FEMALE	Negative	YES	Stage IVA	Negative	NO	NO	NO	G2
TCGA-UF-A7JS	1.86301	dead	59	YES	MALE	Negative	YES	Stage IVA	Positive	YES	YES	NO	G2
TCGA-UF-A7JT	2.72055	dead	72	NO	FEMALE	Unknown	YES	Stage IVA	Negative	NO	YES	NO	G3
TCGA-UF-A7JV	0.246575	dead	62	NO	FEMALE	Not Available	YES	Stage IVA	Close	NO	Not Available	NO	G2
TCGA-UP-A6WW	1.41918	alive	58	YES	MALE	Not Available	YES	Not Available	Negative	YES	YES	YES	G2
TCGA-WA-A7GZ	1.71233	dead	58	Not Available	MALE	Not Available	YES	Not Available	Negative	Not Available	Not Available	NO	G2
TCGA-WA-A7H4	1.2137	alive	69	Not Available	MALE	Unknown	YES	Stage II	Negative	Not Available	Not Available	NO	G3
