# Supplementary material for: A panel of Transcription factors identified by data mining can predict the prognosis of head and neck squamous cell carcinoma
Source: Cancer Cell Int. 2019 Nov 15;19:297. doi: 10.1186/s12935-019-1024-6 (PMC6858662; doi:10.1186/s12935-019-1024-6)
Supplement: Supplementary file 4 — Additional file 4: Table S2. 6-TF signature related signaling pathways with negative enrichment score ranked by enrichment score. [file 12935_2019_1024_MOESM4_ESM.xlsx]

## Sheet: Sheet1
Table S2.6-TF signature related signaling pathways with negative enrichment score ranked by enrichment score.
NAME	GS<br> follow link to MSigDB	GS DETAILS	SIZE	ES	NES	NOM p-val	FDR q-val	FWER p-val	RANK AT MAX	LEADING EDGE
REACTOME_DESTABILIZATION_OF_MRNA_BY_AUF1_HNRNP_D0	REACTOME_DESTABILIZATION_OF_MRNA_BY_AUF1_HNRNP_D0	Details ...	50	-0.67277	-2.66159	0	0	0	4461	tags=76%, list=25%, signal=101%
REACTOME_VIF_MEDIATED_DEGRADATION_OF_APOBEC3G	REACTOME_VIF_MEDIATED_DEGRADATION_OF_APOBEC3G	Details ...	47	-0.655439	-2.58216	0	0	0	4461	tags=74%, list=25%, signal=99%
REACTOME_REGULATION_OF_ORNITHINE_DECARBOXYLASE_ODC	REACTOME_REGULATION_OF_ORNITHINE_DECARBOXYLASE_ODC	Details ...	48	-0.655561	-2.57982	0	0	0	4464	tags=75%, list=25%, signal=99%
REACTOME_CDK_MEDIATED_PHOSPHORYLATION_AND_REMOVAL_OF_CDC6	REACTOME_CDK_MEDIATED_PHOSPHORYLATION_AND_REMOVAL_OF_CDC6	Details ...	46	-0.664932	-2.5758	0	0	0	4461	tags=74%, list=25%, signal=98%
REACTOME_CYCLIN_E_ASSOCIATED_EVENTS_DURING_G1_S_TRANSITION_	REACTOME_CYCLIN_E_ASSOCIATED_EVENTS_DURING_G1_S_TRANSITION_	Details ...	62	-0.612051	-2.54956	0	0	0	4086	tags=58%, list=23%, signal=75%
REACTOME_SCF_BETA_TRCP_MEDIATED_DEGRADATION_OF_EMI1	REACTOME_SCF_BETA_TRCP_MEDIATED_DEGRADATION_OF_EMI1	Details ...	49	-0.648205	-2.544	0	0	0	4461	tags=69%, list=25%, signal=92%
KEGG_PROTEASOME	KEGG_PROTEASOME	Details ...	42	-0.664884	-2.53582	0	0	0	5749	tags=90%, list=32%, signal=132%
REACTOME_AUTODEGRADATION_OF_CDH1_BY_CDH1_APC_C	REACTOME_AUTODEGRADATION_OF_CDH1_BY_CDH1_APC_C	Details ...	56	-0.621651	-2.5285	0	0	0	3743	tags=66%, list=21%, signal=83%
REACTOME_SCFSKP2_MEDIATED_DEGRADATION_OF_P27_P21	REACTOME_SCFSKP2_MEDIATED_DEGRADATION_OF_P27_P21	Details ...	53	-0.628293	-2.50427	0	0	0	4086	tags=64%, list=23%, signal=83%
REACTOME_ER_PHAGOSOME_PATHWAY	REACTOME_ER_PHAGOSOME_PATHWAY	Details ...	58	-0.623047	-2.50246	0	0	0	4461	tags=67%, list=25%, signal=89%
REACTOME_P53_INDEPENDENT_G1_S_DNA_DAMAGE_CHECKPOINT	REACTOME_P53_INDEPENDENT_G1_S_DNA_DAMAGE_CHECKPOINT	Details ...	48	-0.630716	-2.49707	0	0	0	4461	tags=71%, list=25%, signal=94%
REACTOME_CROSS_PRESENTATION_OF_SOLUBLE_EXOGENOUS_ANTIGENS_ENDOSOMES	REACTOME_CROSS_PRESENTATION_OF_SOLUBLE_EXOGENOUS_ANTIGENS_ENDOSOMES	Details ...	47	-0.632341	-2.49319	0	0	0	4461	tags=70%, list=25%, signal=93%
REACTOME_P53_DEPENDENT_G1_DNA_DAMAGE_RESPONSE	REACTOME_P53_DEPENDENT_G1_DNA_DAMAGE_RESPONSE	Details ...	53	-0.615828	-2.47967	0	0	0	4461	tags=66%, list=25%, signal=87%
REACTOME_CDT1_ASSOCIATION_WITH_THE_CDC6_ORC_ORIGIN_COMPLEX	REACTOME_CDT1_ASSOCIATION_WITH_THE_CDC6_ORC_ORIGIN_COMPLEX	Details ...	54	-0.626489	-2.47547	0	0	0	4613	tags=69%, list=25%, signal=92%
REACTOME_APC_C_CDC20_MEDIATED_DEGRADATION_OF_MITOTIC_PROTEINS	REACTOME_APC_C_CDC20_MEDIATED_DEGRADATION_OF_MITOTIC_PROTEINS	Details ...	65	-0.591791	-2.43056	0	0	0	4475	tags=65%, list=25%, signal=86%
REACTOME_AUTODEGRADATION_OF_THE_E3_UBIQUITIN_LIGASE_COP1	REACTOME_AUTODEGRADATION_OF_THE_E3_UBIQUITIN_LIGASE_COP1	Details ...	47	-0.623794	-2.42219	0	0	0	4461	tags=72%, list=25%, signal=96%
REACTOME_REGULATION_OF_MRNA_STABILITY_BY_PROTEINS_THAT_BIND_AU_RICH_ELEMENTS	REACTOME_REGULATION_OF_MRNA_STABILITY_BY_PROTEINS_THAT_BIND_AU_RICH_ELEMENTS	Details ...	81	-0.551643	-2.41802	0	0	0	5749	tags=74%, list=32%, signal=108%
BIOCARTA_PROTEASOME_PATHWAY	BIOCARTA_PROTEASOME_PATHWAY	Details ...	28	-0.695198	-2.39336	0	0	0	4086	tags=79%, list=23%, signal=101%
REACTOME_APC_C_CDH1_MEDIATED_DEGRADATION_OF_CDC20_AND_OTHER_APC_C_CDH1_TARGETED_PROTEINS_IN_LATE_MITOSIS_EARLY_G1	REACTOME_APC_C_CDH1_MEDIATED_DEGRADATION_OF_CDC20_AND_OTHER_APC_C_CDH1_TARGETED_PROTEINS_IN_LATE_MITOSIS_EARLY_G1	Details ...	64	-0.570971	-2.37641	0	0	0	4602	tags=67%, list=25%, signal=90%
REACTOME_PREFOLDIN_MEDIATED_TRANSFER_OF_SUBSTRATE_TO_CCT_TRIC	REACTOME_PREFOLDIN_MEDIATED_TRANSFER_OF_SUBSTRATE_TO_CCT_TRIC	Details ...	27	-0.689191	-2.37398	0	0	0	2902	tags=59%, list=16%, signal=70%
REACTOME_M_G1_TRANSITION	REACTOME_M_G1_TRANSITION		78	-0.53408	-2.3606	0	0	0	4613	tags=54%, list=25%, signal=72%
REACTOME_ORC1_REMOVAL_FROM_CHROMATIN	REACTOME_ORC1_REMOVAL_FROM_CHROMATIN		65	-0.567738	-2.35745	0	0	0	4613	tags=58%, list=25%, signal=78%
REACTOME_REGULATION_OF_MITOTIC_CELL_CYCLE	REACTOME_REGULATION_OF_MITOTIC_CELL_CYCLE		77	-0.543731	-2.35021	0	0	0	4602	tags=58%, list=25%, signal=78%
REACTOME_METABOLISM_OF_MRNA	REACTOME_METABOLISM_OF_MRNA		208	-0.461412	-2.33135	0	0	0	6104	tags=60%, list=34%, signal=90%
REACTOME_TRANSLATION	REACTOME_TRANSLATION		144	-0.486051	-2.32849	0	0	0	6436	tags=65%, list=36%, signal=100%
REACTOME_ASSEMBLY_OF_THE_PRE_REPLICATIVE_COMPLEX	REACTOME_ASSEMBLY_OF_THE_PRE_REPLICATIVE_COMPLEX		63	-0.570027	-2.32834	0	0	0	4613	tags=59%, list=25%, signal=79%
REACTOME_ANTIGEN_PROCESSING_CROSS_PRESENTATION	REACTOME_ANTIGEN_PROCESSING_CROSS_PRESENTATION		72	-0.541381	-2.32063	0	3.21246e-05	0.001	4461	tags=60%, list=25%, signal=79%
REACTOME_METABOLISM_OF_RNA	REACTOME_METABOLISM_OF_RNA		252	-0.445155	-2.30582	0	6.11644e-05	0.002	6104	tags=58%, list=34%, signal=86%
REACTOME_SRP_DEPENDENT_COTRANSLATIONAL_PROTEIN_TARGETING_TO_MEMBRANE	REACTOME_SRP_DEPENDENT_COTRANSLATIONAL_PROTEIN_TARGETING_TO_MEMBRANE		107	-0.498575	-2.29139	0	5.90553e-05	0.002	6436	tags=64%, list=36%, signal=98%
KEGG_RIBOSOME	KEGG_RIBOSOME		87	-0.51713	-2.27467	0	0.000116615	0.004	7206	tags=74%, list=40%, signal=122%
REACTOME_SIGNALING_BY_WNT	REACTOME_SIGNALING_BY_WNT		62	-0.557429	-2.26477	0	0.000170255	0.006	5749	tags=71%, list=32%, signal=104%
REACTOME_ACTIVATION_OF_NF_KAPPAB_IN_B_CELLS	REACTOME_ACTIVATION_OF_NF_KAPPAB_IN_B_CELLS		61	-0.551983	-2.26031	0	0.000164935	0.006	4516	tags=57%, list=25%, signal=76%
REACTOME_MRNA_SPLICING_MINOR_PATHWAY	REACTOME_MRNA_SPLICING_MINOR_PATHWAY		40	-0.605919	-2.25994	0	0.000159937	0.006	1882	tags=40%, list=10%, signal=45%
REACTOME_REGULATION_OF_APOPTOSIS	REACTOME_REGULATION_OF_APOPTOSIS		56	-0.553204	-2.24592	0	0.000206346	0.008	4461	tags=63%, list=25%, signal=83%
REACTOME_3_UTR_MEDIATED_TRANSLATIONAL_REGULATION	REACTOME_3_UTR_MEDIATED_TRANSLATIONAL_REGULATION		105	-0.487443	-2.24062	0	0.00020045	0.008	7011	tags=70%, list=39%, signal=113%
REACTOME_INFLUENZA_VIRAL_RNA_TRANSCRIPTION_AND_REPLICATION	REACTOME_INFLUENZA_VIRAL_RNA_TRANSCRIPTION_AND_REPLICATION		101	-0.490724	-2.19691	0	0.000265445	0.011	6817	tags=63%, list=38%, signal=101%
REACTOME_G1_S_TRANSITION	REACTOME_G1_S_TRANSITION		106	-0.477971	-2.16881	0	0.000351627	0.015	4613	tags=45%, list=25%, signal=60%
REACTOME_RESPIRATORY_ELECTRON_TRANSPORT	REACTOME_RESPIRATORY_ELECTRON_TRANSPORT		64	-0.519929	-2.14862	0	0.000387255	0.017	5241	tags=56%, list=29%, signal=79%
REACTOME_SYNTHESIS_OF_DNA	REACTOME_SYNTHESIS_OF_DNA		90	-0.485626	-2.13072	0	0.000553888	0.025	4613	tags=50%, list=25%, signal=67%
REACTOME_RESPIRATORY_ELECTRON_TRANSPORT_ATP_SYNTHESIS_BY_CHEMIOSMOTIC_COUPLING_AND_HEAT_PRODUCTION_BY_UNCOUPLING_PROTEINS_	REACTOME_RESPIRATORY_ELECTRON_TRANSPORT_ATP_SYNTHESIS_BY_CHEMIOSMOTIC_COUPLING_AND_HEAT_PRODUCTION_BY_UNCOUPLING_PROTEINS_		80	-0.487513	-2.12032	0	0.000627518	0.028	5241	tags=54%, list=29%, signal=75%
REACTOME_S_PHASE	REACTOME_S_PHASE		106	-0.465155	-2.11428	0	0.000653201	0.03	4613	tags=46%, list=25%, signal=62%
KEGG_SPLICEOSOME	KEGG_SPLICEOSOME		123	-0.446168	-2.10249	0	0.000781671	0.037	6051	tags=57%, list=33%, signal=85%
REACTOME_SMOOTH_MUSCLE_CONTRACTION	REACTOME_SMOOTH_MUSCLE_CONTRACTION		23	-0.636902	-2.10099	0.00186567	0.000763492	0.037	2377	tags=43%, list=13%, signal=50%
REACTOME_NONSENSE_MEDIATED_DECAY_ENHANCED_BY_THE_EXON_JUNCTION_COMPLEX	REACTOME_NONSENSE_MEDIATED_DECAY_ENHANCED_BY_THE_EXON_JUNCTION_COMPLEX		106	-0.458411	-2.08602	0	0.00088537	0.044	7011	tags=64%, list=39%, signal=104%
REACTOME_CELL_CYCLE_CHECKPOINTS	REACTOME_CELL_CYCLE_CHECKPOINTS		111	-0.443536	-2.05385	0	0.00140254	0.07	4535	tags=45%, list=25%, signal=60%
REACTOME_METABOLISM_OF_PROTEINS	REACTOME_METABOLISM_OF_PROTEINS		416	-0.379514	-2.04987	0	0.00146703	0.075	5731	tags=50%, list=32%, signal=71%
REACTOME_MRNA_CAPPING	REACTOME_MRNA_CAPPING		28	-0.588507	-2.04044	0	0.0015454	0.081	1882	tags=32%, list=10%, signal=36%
REACTOME_FORMATION_OF_THE_HIV1_EARLY_ELONGATION_COMPLEX	REACTOME_FORMATION_OF_THE_HIV1_EARLY_ELONGATION_COMPLEX		28	-0.585735	-2.03188	0.00352734	0.00174799	0.093	1882	tags=36%, list=10%, signal=40%
KEGG_OXIDATIVE_PHOSPHORYLATION	KEGG_OXIDATIVE_PHOSPHORYLATION		115	-0.435687	-2.02315	0	0.00190545	0.101	5279	tags=51%, list=29%, signal=72%
REACTOME_INFLUENZA_LIFE_CYCLE	REACTOME_INFLUENZA_LIFE_CYCLE		134	-0.428722	-2.01469	0	0.00214424	0.117	6436	tags=57%, list=36%, signal=87%
REACTOME_ABORTIVE_ELONGATION_OF_HIV1_TRANSCRIPT_IN_THE_ABSENCE_OF_TAT	REACTOME_ABORTIVE_ELONGATION_OF_HIV1_TRANSCRIPT_IN_THE_ABSENCE_OF_TAT		19	-0.638526	-1.98825	0	0.00287711	0.153	2710	tags=47%, list=15%, signal=56%
REACTOME_PEPTIDE_CHAIN_ELONGATION	REACTOME_PEPTIDE_CHAIN_ELONGATION		85	-0.447997	-1.97669	0	0.00326874	0.179	7206	tags=68%, list=40%, signal=113%
REACTOME_MITOTIC_M_M_G1_PHASES	REACTOME_MITOTIC_M_M_G1_PHASES		160	-0.403348	-1.95441	0	0.00400305	0.22	5749	tags=50%, list=32%, signal=73%
REACTOME_FORMATION_OF_TUBULIN_FOLDING_INTERMEDIATES_BY_CCT_TRIC	REACTOME_FORMATION_OF_TUBULIN_FOLDING_INTERMEDIATES_BY_CCT_TRIC		21	-0.615422	-1.94031	0	0.0045397	0.248	2886	tags=48%, list=16%, signal=57%
REACTOME_FORMATION_OF_THE_TERNARY_COMPLEX_AND_SUBSEQUENTLY_THE_43S_COMPLEX	REACTOME_FORMATION_OF_THE_TERNARY_COMPLEX_AND_SUBSEQUENTLY_THE_43S_COMPLEX		48	-0.495648	-1.94025	0	0.00445716	0.248	6944	tags=71%, list=38%, signal=115%
REACTOME_ACTIVATION_OF_THE_MRNA_UPON_BINDING_OF_THE_CAP_BINDING_COMPLEX_AND_EIFS_AND_SUBSEQUENT_BINDING_TO_43S	REACTOME_ACTIVATION_OF_THE_MRNA_UPON_BINDING_OF_THE_CAP_BINDING_COMPLEX_AND_EIFS_AND_SUBSEQUENT_BINDING_TO_43S		56	-0.481805	-1.9354	0	0.004577	0.26	6944	tags=71%, list=38%, signal=116%
REACTOME_HOST_INTERACTIONS_OF_HIV_FACTORS	REACTOME_HOST_INTERACTIONS_OF_HIV_FACTORS		117	-0.412884	-1.92397	0	0.00498257	0.286	5749	tags=57%, list=32%, signal=83%
REACTOME_HIV_INFECTION	REACTOME_HIV_INFECTION		184	-0.390639	-1.92029	0	0.00507386	0.295	4087	tags=40%, list=23%, signal=51%
REACTOME_TCA_CYCLE_AND_RESPIRATORY_ELECTRON_TRANSPORT	REACTOME_TCA_CYCLE_AND_RESPIRATORY_ELECTRON_TRANSPORT		116	-0.41366	-1.90637	0	0.00595211	0.342	5347	tags=47%, list=30%, signal=66%
REACTOME_DNA_REPLICATION	REACTOME_DNA_REPLICATION		180	-0.382874	-1.88779	0	0.00720163	0.39	5749	tags=48%, list=32%, signal=69%
REACTOME_PACKAGING_OF_TELOMERE_ENDS	REACTOME_PACKAGING_OF_TELOMERE_ENDS		40	-0.49842	-1.87516	0.0017331	0.00821572	0.443	5233	tags=60%, list=29%, signal=84%
KEGG_RNA_POLYMERASE	KEGG_RNA_POLYMERASE		29	-0.536836	-1.86536	0	0.00901842	0.477	1858	tags=28%, list=10%, signal=31%
REACTOME_POST_TRANSLATIONAL_MODIFICATION_SYNTHESIS_OF_GPI_ANCHORED_PROTEINS	REACTOME_POST_TRANSLATIONAL_MODIFICATION_SYNTHESIS_OF_GPI_ANCHORED_PROTEINS		26	-0.542592	-1.85605	0	0.00989348	0.516	4623	tags=62%, list=26%, signal=83%
REACTOME_TELOMERE_MAINTENANCE	REACTOME_TELOMERE_MAINTENANCE		67	-0.437415	-1.85302	0	0.0100095	0.524	4964	tags=49%, list=27%, signal=68%
REACTOME_MUSCLE_CONTRACTION	REACTOME_MUSCLE_CONTRACTION		46	-0.468858	-1.83979	0	0.0115591	0.578	2490	tags=26%, list=14%, signal=30%
REACTOME_FORMATION_OF_RNA_POL_II_ELONGATION_COMPLEX_	REACTOME_FORMATION_OF_RNA_POL_II_ELONGATION_COMPLEX_		35	-0.516343	-1.83932	0	0.0113839	0.578	3176	tags=40%, list=18%, signal=48%
REACTOME_MITOTIC_G1_G1_S_PHASES	REACTOME_MITOTIC_G1_G1_S_PHASES		130	-0.388585	-1.8339	0	0.0118456	0.602	4613	tags=41%, list=25%, signal=54%
KEGG_PROTEIN_EXPORT	KEGG_PROTEIN_EXPORT		22	-0.553103	-1.81825	0	0.0137161	0.662	4407	tags=55%, list=24%, signal=72%
REACTOME_ELONGATION_ARREST_AND_RECOVERY	REACTOME_ELONGATION_ARREST_AND_RECOVERY		24	-0.538855	-1.80459	0.00738007	0.0157368	0.717	3176	tags=46%, list=18%, signal=56%
KEGG_HUNTINGTONS_DISEASE	KEGG_HUNTINGTONS_DISEASE		171	-0.369176	-1.80319	0	0.0158314	0.725	5241	tags=44%, list=29%, signal=61%
REACTOME_MRNA_SPLICING	REACTOME_MRNA_SPLICING		104	-0.393438	-1.80286	0	0.0156436	0.726	6086	tags=51%, list=34%, signal=76%
REACTOME_METABOLISM_OF_NON_CODING_RNA	REACTOME_METABOLISM_OF_NON_CODING_RNA		47	-0.451598	-1.78531	0.00179211	0.018914	0.802	3394	tags=38%, list=19%, signal=47%
REACTOME_PROTEIN_FOLDING	REACTOME_PROTEIN_FOLDING		51	-0.443315	-1.74858	0.00173611	0.0266661	0.899	2997	tags=39%, list=17%, signal=47%
REACTOME_UNFOLDED_PROTEIN_RESPONSE	REACTOME_UNFOLDED_PROTEIN_RESPONSE		72	-0.406495	-1.74027	0.003861	0.0284726	0.912	6003	tags=54%, list=33%, signal=81%
REACTOME_ANTIGEN_PROCESSING_UBIQUITINATION_PROTEASOME_DEGRADATION	REACTOME_ANTIGEN_PROCESSING_UBIQUITINATION_PROTEASOME_DEGRADATION		194	-0.350677	-1.73986	0	0.0281857	0.915	4494	tags=39%, list=25%, signal=51%
REACTOME_RNA_POL_II_TRANSCRIPTION_PRE_INITIATION_AND_PROMOTER_OPENING	REACTOME_RNA_POL_II_TRANSCRIPTION_PRE_INITIATION_AND_PROMOTER_OPENING		39	-0.461119	-1.73851	0.00185529	0.0281339	0.917	1882	tags=23%, list=10%, signal=26%
REACTOME_MITOCHONDRIAL_PROTEIN_IMPORT	REACTOME_MITOCHONDRIAL_PROTEIN_IMPORT		48	-0.441173	-1.73419	0.00353982	0.0289755	0.925	6541	tags=67%, list=36%, signal=104%
REACTOME_METABOLISM_OF_NUCLEOTIDES	REACTOME_METABOLISM_OF_NUCLEOTIDES		69	-0.413749	-1.72903	0	0.029679	0.936	4983	tags=43%, list=28%, signal=60%
REACTOME_CYCLIN_A_B1_ASSOCIATED_EVENTS_DURING_G2_M_TRANSITION	REACTOME_CYCLIN_A_B1_ASSOCIATED_EVENTS_DURING_G2_M_TRANSITION		15	-0.600266	-1.72423	0.011194	0.0307805	0.943	2295	tags=33%, list=13%, signal=38%
REACTOME_RNA_POL_I_TRANSCRIPTION_TERMINATION	REACTOME_RNA_POL_I_TRANSCRIPTION_TERMINATION		19	-0.559901	-1.72186	0.00559702	0.0311681	0.948	1391	tags=26%, list=8%, signal=28%
REACTOME_ENDOSOMAL_SORTING_COMPLEX_REQUIRED_FOR_TRANSPORT_ESCRT	REACTOME_ENDOSOMAL_SORTING_COMPLEX_REQUIRED_FOR_TRANSPORT_ESCRT		26	-0.504225	-1.72029	0.00554529	0.0312302	0.951	2850	tags=46%, list=16%, signal=55%
REACTOME_CHOLESTEROL_BIOSYNTHESIS	REACTOME_CHOLESTEROL_BIOSYNTHESIS		21	-0.529589	-1.71517	0.0108499	0.0322378	0.958	6171	tags=52%, list=34%, signal=79%
KEGG_PYRIMIDINE_METABOLISM	KEGG_PYRIMIDINE_METABOLISM		96	-0.385877	-1.71123	0	0.0330372	0.962	3401	tags=31%, list=19%, signal=38%
REACTOME_DOWNREGULATION_OF_TGF_BETA_RECEPTOR_SIGNALING	REACTOME_DOWNREGULATION_OF_TGF_BETA_RECEPTOR_SIGNALING		21	-0.536781	-1.70837	0.0019305	0.0336757	0.966	4404	tags=52%, list=24%, signal=69%
REACTOME_RNA_POL_I_TRANSCRIPTION_INITIATION	REACTOME_RNA_POL_I_TRANSCRIPTION_INITIATION		23	-0.509503	-1.69391	0.0129151	0.0380433	0.983	1391	tags=22%, list=8%, signal=24%
REACTOME_RNA_POL_II_PRE_TRANSCRIPTION_EVENTS	REACTOME_RNA_POL_II_PRE_TRANSCRIPTION_EVENTS		51	-0.430412	-1.68316	0	0.0413505	0.987	3177	tags=31%, list=18%, signal=38%
REACTOME_CLASS_I_MHC_MEDIATED_ANTIGEN_PROCESSING_PRESENTATION	REACTOME_CLASS_I_MHC_MEDIATED_ANTIGEN_PROCESSING_PRESENTATION		231	-0.331445	-1.68195	0	0.0413732	0.987	4494	tags=37%, list=25%, signal=49%
SIG_REGULATION_OF_THE_ACTIN_CYTOSKELETON_BY_RHO_GTPASES	SIG_REGULATION_OF_THE_ACTIN_CYTOSKELETON_BY_RHO_GTPASES		34	-0.458504	-1.6764	0.00723327	0.0429971	0.987	1766	tags=26%, list=10%, signal=29%
REACTOME_FORMATION_OF_TRANSCRIPTION_COUPLED_NER_TC_NER_REPAIR_COMPLEX	REACTOME_FORMATION_OF_TRANSCRIPTION_COUPLED_NER_TC_NER_REPAIR_COMPLEX		28	-0.48539	-1.67427	0.0126126	0.0433826	0.988	2707	tags=32%, list=15%, signal=38%
REACTOME_CELL_CYCLE_MITOTIC	REACTOME_CELL_CYCLE_MITOTIC		299	-0.316564	-1.66266	0	0.0477022	0.991	4647	tags=35%, list=26%, signal=47%
REACTOME_DOWNSTREAM_SIGNALING_EVENTS_OF_B_CELL_RECEPTOR_BCR	REACTOME_DOWNSTREAM_SIGNALING_EVENTS_OF_B_CELL_RECEPTOR_BCR		92	-0.374391	-1.65993	0.00508475	0.0483225	0.991	4685	tags=43%, list=26%, signal=58%
BIOCARTA_RHO_PATHWAY	BIOCARTA_RHO_PATHWAY		32	-0.467807	-1.65663	0.00878735	0.0489765	0.992	2286	tags=34%, list=13%, signal=39%
REACTOME_CYTOSOLIC_TRNA_AMINOACYLATION	REACTOME_CYTOSOLIC_TRNA_AMINOACYLATION		24	-0.49762	-1.65116	0.0126354	0.0509069	0.995	1971	tags=42%, list=11%, signal=47%
REACTOME_PERK_REGULATED_GENE_EXPRESSION	REACTOME_PERK_REGULATED_GENE_EXPRESSION		26	-0.481612	-1.64738	0.0155039	0.052049	0.997	1674	tags=35%, list=9%, signal=38%
REACTOME_CELL_CYCLE	REACTOME_CELL_CYCLE		382	-0.305118	-1.63363	0	0.0575012	0.999	4719	tags=35%, list=26%, signal=47%
KEGG_HOMOLOGOUS_RECOMBINATION	KEGG_HOMOLOGOUS_RECOMBINATION		26	-0.48433	-1.63066	0.0229885	0.0584058	1	5564	tags=62%, list=31%, signal=89%
REACTOME_PROCESSING_OF_CAPPED_INTRON_CONTAINING_PRE_MRNA	REACTOME_PROCESSING_OF_CAPPED_INTRON_CONTAINING_PRE_MRNA		132	-0.34507	-1.62956	0.0017301	0.0581874	1	6086	tags=48%, list=34%, signal=71%
KEGG_PARKINSONS_DISEASE	KEGG_PARKINSONS_DISEASE		110	-0.351743	-1.62545	0.00181488	0.0596431	1	4508	tags=40%, list=25%, signal=53%
REACTOME_APOPTOSIS	REACTOME_APOPTOSIS		140	-0.346511	-1.62289	0.00171821	0.0602628	1	4163	tags=39%, list=23%, signal=51%
REACTOME_EGFR_DOWNREGULATION	REACTOME_EGFR_DOWNREGULATION		24	-0.488278	-1.61521	0.0387454	0.063329	1	3671	tags=46%, list=20%, signal=57%
KEGG_GLYCOSYLPHOSPHATIDYLINOSITOL_GPI_ANCHOR_BIOSYNTHESIS	KEGG_GLYCOSYLPHOSPHATIDYLINOSITOL_GPI_ANCHOR_BIOSYNTHESIS		24	-0.484162	-1.61359	0.0262664	0.063509	1	3472	tags=50%, list=19%, signal=62%
KEGG_GLUTATHIONE_METABOLISM	KEGG_GLUTATHIONE_METABOLISM		45	-0.418119	-1.60705	0.0127971	0.0666511	1	5539	tags=47%, list=31%, signal=67%
REACTOME_LATE_PHASE_OF_HIV_LIFE_CYCLE	REACTOME_LATE_PHASE_OF_HIV_LIFE_CYCLE		92	-0.361486	-1.60497	0.00357143	0.0670934	1	3930	tags=34%, list=22%, signal=43%
REACTOME_MRNA_PROCESSING	REACTOME_MRNA_PROCESSING		150	-0.33344	-1.60435	0	0.0668127	1	6086	tags=45%, list=34%, signal=67%
REACTOME_RNA_POL_III_TRANSCRIPTION_TERMINATION	REACTOME_RNA_POL_III_TRANSCRIPTION_TERMINATION		19	-0.511682	-1.60074	0.0349265	0.0682023	1	1858	tags=32%, list=10%, signal=35%
REACTOME_DEADENYLATION_DEPENDENT_MRNA_DECAY	REACTOME_DEADENYLATION_DEPENDENT_MRNA_DECAY		42	-0.418891	-1.59876	0.0119454	0.0685847	1	4159	tags=45%, list=23%, signal=59%
REACTOME_SYNTHESIS_AND_INTERCONVERSION_OF_NUCLEOTIDE_DI_AND_TRIPHOSPHATES	REACTOME_SYNTHESIS_AND_INTERCONVERSION_OF_NUCLEOTIDE_DI_AND_TRIPHOSPHATES		18	-0.524909	-1.59301	0.0255941	0.0709083	1	5981	tags=61%, list=33%, signal=91%
PID_ERBB_NETWORK_PATHWAY	PID_ERBB_NETWORK_PATHWAY		15	-0.550013	-1.59139	0.0231729	0.0712372	1	4877	tags=47%, list=27%, signal=64%
REACTOME_CHONDROITIN_SULFATE_DERMATAN_SULFATE_METABOLISM	REACTOME_CHONDROITIN_SULFATE_DERMATAN_SULFATE_METABOLISM		47	-0.404129	-1.58194	0.011583	0.0762762	1	4261	tags=40%, list=24%, signal=53%
REACTOME_RNA_POL_II_TRANSCRIPTION	REACTOME_RNA_POL_II_TRANSCRIPTION		93	-0.349165	-1.56287	0.00356506	0.0872365	1	5801	tags=43%, list=32%, signal=63%
REACTOME_POST_TRANSLATIONAL_PROTEIN_MODIFICATION	REACTOME_POST_TRANSLATIONAL_PROTEIN_MODIFICATION		176	-0.31107	-1.54272	0.00169492	0.100284	1	4434	tags=36%, list=24%, signal=48%
REACTOME_DESTABILIZATION_OF_MRNA_BY_KSRP	REACTOME_DESTABILIZATION_OF_MRNA_BY_KSRP		17	-0.525141	-1.54193	0.0440613	0.0998673	1	5720	tags=76%, list=32%, signal=112%
REACTOME_MICRORNA_MIRNA_BIOGENESIS	REACTOME_MICRORNA_MIRNA_BIOGENESIS		18	-0.50825	-1.54106	0.0427046	0.0996212	1	1763	tags=28%, list=10%, signal=31%
